# Supplementary material for: Anticodon table of the chloroplast genome and identification of putative quadruplet anticodons in chloroplast tRNAs
Source: Sci Rep. 2023 Jan 14;13:760. doi: 10.1038/s41598-023-27886-9 (PMC9840617; doi:10.1038/s41598-023-27886-9)
Supplement: Supplementary file 6 — Supplementary Information 6. [file 41598_2023_27886_MOESM6_ESM.xlsx]

## Sheet: Sheet1
Supplementary File 5. Accession number of the species encoding putative duplet anticodons in the chloroplat tRNA.
Cephalotaxus oliveri	NC_021110.1		UG	Gymnosperm
Cephalotaxus wilsoniana	NC_016063.1		UG	Gymnosperm
Goodyera procera	NC_029363.1		UG	Monocot
Haematococcus lacustris	NC_037007.1		UG	Algae
Adenophora divaricata	NC_036221.1		AG	Eudicot
Adenophora stricta	NC_036223.1		AG	Eudicot
Conyza bonariensis	NC_035884.1		AU	Eudicot
Haematococcus lacustris	NC_037007.1		CA	Algae
Ludwigia octovalvis	NC_031385.1		CA	Eudicot
Wolffia australiana	NC_015899.1		GA	Algae
Cistanche deserticola	NC_021111.1		GG	Eudicot
Nannochloropsis salina	NC_022261.1		GU	Algae
Alloeochaete oreogena	NC_035518.1		UA	Monocot
