# Supplementary material for: Anticodon table of the chloroplast genome and identification of putative quadruplet anticodons in chloroplast tRNAs
Source: Sci Rep. 2023 Jan 14;13:760. doi: 10.1038/s41598-023-27886-9 (PMC9840617; doi:10.1038/s41598-023-27886-9)
Supplement: Supplementary file 7 — Supplementary Information 7. [file 41598_2023_27886_MOESM7_ESM.xlsx]

## Sheet: organelles
Supplementary File 6. Genomic details of chloroplast genome of different species.
#Organism Name	Classification	Size(Mb)	GC%	Type	Replicons	CDS	Genes	tRNA	216141	Algae	Bryophyte	Eudicot	Gymnosperm	Magnoliids	Monocot	Nymphaeles	Protist	Pteridophyte
Abelia chinensis	Eudicot	0.157225	38.3762	chloroplast	NC_045043.1/MN384463.1	79	128	37		30.1254	36.2029	36.5632	34.0519	36.3297	37.8088	37.1471	29.5	32.5324
Abelia x grandiflora	Eudicot	0.157107	38.4057	chloroplast	NC_045054.1/MN524635.1	76	128	37
Abeliophyllum distichum	Eudicot	0.155982	37.8185	chloroplast	NC_031445.1/KT274029.1	87	133	37
Abelmoschus esculentus	Eudicot	0.163121	36.7365	chloroplast	NC_035234.1/KY635876.1	87	131	36
Abelmoschus manihot	Eudicot	0.163428	36.7048	chloroplast	NC_053353.1/MT898000.1	87	132	37
Abelmoschus moschatus	Eudicot	0.16343	36.7081	chloroplast	NC_053355.1/MT890968.1	87	132	37
Abelmoschus sagittifolius	Eudicot	0.163453	36.6876	chloroplast	NC_053354.1/MT898001.1	87	132	37
Abies alba	Gymnosperm	0.121243	38.267	chloroplast	NC_042410.1/MH706724.1	74	113	35
Abies balsamea	Gymnosperm	0.121574	38.2483	chloroplast	NC_042778.1/MH706725.1	74	113	35
Abies beshanzuensis	Gymnosperm	0.121399	38.2565	chloroplast	NC_045884.1/MH476330.1	74	113	35
Abies chensiensis	Gymnosperm	0.121329	38.258	chloroplast	NC_041464.1/MH796673.1	74	120	35
Abies delavayi	Gymnosperm	0.120141	38.2592	chloroplast	NC_057313.1/MH706709.1	74	113	35
Abies fabri	Gymnosperm	0.120027	38.2956	chloroplast	NC_057314.1/MH706710.1	74	113	35
Abies fanjingshanensis	Gymnosperm	0.120057	38.2976	chloroplast	NC_042777.1/MH706717.1	74	113	35
Abies fargesii	Gymnosperm	0.121799	38.2704	chloroplast	NC_042775.1/MH706716.1	74	113	35
Abies georgei	Gymnosperm	0.121191	38.2603	chloroplast	NC_054152.1/MT133567.1	79	117	34
Abies kawakamii	Gymnosperm	0.12129	38.2529	chloroplast	NC_042776.1/MH706726.1	74	113	35
Abies koreana	Gymnosperm	0.121373	38.2499	chloroplast	NC_026892.1/KP742350.1	74	113	35
Abies nukiangensis	Gymnosperm	0.120017	38.2904	chloroplast	NC_057315.1/MH706711.1	74	113	35
Abies sibirica	Gymnosperm	0.121224	38.2606	chloroplast	NC_035067.1/KR476376.1	74	120	35
Abies yuanbaoshanensis	Gymnosperm	0.121795	38.2856	chloroplast	NC_050849.1/MH706718.1	74	113	35
Abutilon theophrasti	Eudicot	0.160446	36.8866	chloroplast	NC_053702.1/MT991007.1	84	129	36
Acacia dealbata	Eudicot	0.174217	35.3863	chloroplast	NC_034985.1/KX852435.1	91	137	37
Acacia ligulata	Eudicot	0.174233	35.3745	chloroplast	NC_026134.2/LN555649.2	89	134	37
Acanthocalyx alba	Eudicot	0.157999	38.3604	chloroplast	NC_045055.1/MN524639.1	75	128	37
Acanthoceras zachariasii	Algae	0.120392	29.801	chloroplast	NC_038009.1/MG755808.1	135	168	26
Acanthochlamys bracteata	Monocot	0.153842	37.3715	chloroplast	NC_057310.1/MN905940.1	85	131	38
Acanthus ilicifolius	Eudicot	0.150758	38.4072	chloroplast	NC_054308.1/MW174172.1	84	128	36
Acer amplum	Eudicot	0.156225	37.9005	chloroplast	NC_050668.1/MN315268.1	84	134	40
Acer argutum	Eudicot	0.15599	37.8832	chloroplast	NC_056202.1/MW067028.1	89	138	40
Acer buergerianum	Eudicot	0.156477	37.8797	chloroplast	NC_034744.1/KY419137.1	88	133	36
Acer caesium	Eudicot	0.155626	37.9686	chloroplast	NC_051955.1/MN315269.1	84	134	40
Acer calcaratum	Eudicot	0.156981	37.8721	chloroplast	NC_056203.1/MW067031.1	90	139	40
Acer campestre	Eudicot	0.15631	37.8735	chloroplast	NC_056204.1/MW067033.1	89	138	40
Acer cappadocicum	Eudicot	0.156313	37.9022	chloroplast	NC_051956.1/MN315270.1	85	135	40
Acer cinnamomifolium	Eudicot	0.156227	37.9345	chloroplast	NC_056164.1/MN414240.1	86	128	34
Acer circinatum	Eudicot	0.15685	37.8795	chloroplast	NC_056205.1/MW067036.1	90	139	40
Acer cissifolium	Eudicot	0.155997	37.9059	chloroplast	NC_049162.1/MT216760.1	88	136	40
Acer coriaceifolium	Eudicot	0.155944	37.9572	chloroplast	NC_050669.1/MN315271.1	85	135	40
Acer crataegifolium	Eudicot	0.15625	37.8861	chloroplast	NC_056206.1/MW067039.1	89	138	40
Acer davidii	Eudicot	0.157044	37.941	chloroplast	NC_030331.1/KU977442.1	86	136	40
Acer diabolicum	Eudicot	0.156127	38.0094	chloroplast	NC_056207.1/MW067040.1	89	138	40
Acer distylum	Eudicot	0.155857	37.8738	chloroplast	NC_056209.1/MW067042.1	89	138	40
Acer elegantulum	Eudicot	0.156834	37.8897	chloroplast	NC_056210.1/MW067043.1	90	139	40
Acer fabri	Eudicot	0.157031	37.8741	chloroplast	NC_050670.1/MN315272.1	86	136	40
Acer fenzelianum	Eudicot	0.157373	37.828	chloroplast	NC_045527.1/MK479221.1	87	137	40
Acer flabellatum	Eudicot	0.156472	37.87	chloroplast	NC_050671.1/MN315274.1	86	136	40
Acer granatense	Eudicot	0.156206	37.9	chloroplast	NC_056211.1/MW067045.1	89	138	40
Acer grandidentatum	Eudicot	0.156089	37.9188	chloroplast	NC_056212.1/MW067046.1	89	138	40
Acer griseum	Eudicot	0.156857	37.9097	chloroplast	NC_034346.1/KY511609.1	86	136	40
Acer henryi	Eudicot	0.156325	37.8865	chloroplast	NC_049163.1/MT216761.1	88	136	40
Acer hyrcanum	Eudicot	0.15591	37.9225	chloroplast	NC_056213.1/MW067049.1	89	138	40
Acer japonicum	Eudicot	0.156936	37.8747	chloroplast	NC_056214.1/MW067050.1	90	139	40
Acer laevigatum	Eudicot	0.156905	37.8796	chloroplast	NC_042443.1/MF521832.1	87	137	40
Acer laurinum	Eudicot	0.156175	37.8556	chloroplast	NC_056215.1/MW067051.1	89	138	40
Acer lobelii	Eudicot	0.156388	37.8725	chloroplast	NC_056216.1/MW067052.1	89	138	40
Acer longipes	Eudicot	0.157137	37.8612	chloroplast	NC_049126.1/MG751775.1	88	138	40
Acer macrophyllum	Eudicot	0.155757	37.9412	chloroplast	NC_056217.1/MW067054.1	89	138	40
Acer mandshuricum	Eudicot	0.156234	37.9098	chloroplast	NC_049164.1/MT216762.1	88	136	40
Acer miaotaiense	Eudicot	0.156595	37.885	chloroplast	NC_030343.1/KX098452.1	89	137	40
Acer monspessulanum	Eudicot	0.156172	37.905	chloroplast	NC_056218.1/MW067056.1	89	138	40
Acer morrisonense	Eudicot	0.157197	37.8188	chloroplast	NC_029371.1/KT970611.1	86	136	40
Acer negundo	Eudicot	0.15591	37.9392	chloroplast	NC_051957.1/MN315275.1	85	135	40
Acer nikoense	Eudicot	0.155952	37.9162	chloroplast	NC_049165.1/MT216763.1	88	136	40
Acer oblongum	Eudicot	0.155917	37.9638	chloroplast	NC_056208.1/MW067041.1	89	138	40
Acer obtusifolium	Eudicot	0.155785	37.9375	chloroplast	NC_056219.1/MW067058.1	89	138	40
Acer olivaceum	Eudicot	0.156796	37.8932	chloroplast	NC_056220.1/MW067059.1	90	139	40
Acer oliverianum	Eudicot	0.15689	37.8813	chloroplast	NC_051958.1/MN315276.1	86	136	40
Acer opalus	Eudicot	0.156145	37.9077	chloroplast	NC_056221.1/MW067061.1	89	138	40
Acer pauciflorum	Eudicot	0.156957	37.8658	chloroplast	NC_056222.1/MW067062.1	90	139	40
Acer paxii	Eudicot	0.156066	37.9564	chloroplast	NC_056223.1/MW067063.1	89	138	40
Acer pectinatum	Eudicot	0.156147	37.9079	chloroplast	NC_050672.1/MN315277.1	85	135	40
Acer pensylvanicum	Eudicot	0.156077	37.9306	chloroplast	NC_056224.1/MW067065.1	89	138	40
Acer pentaphyllum	Eudicot	0.156269	37.8924	chloroplast	NC_049167.1/MT216765.1	88	136	40
Acer pictum subsp. mono	Eudicot	0.156985	37.903	chloroplast	NC_049127.1/MG751776.1	88	138	40
Acer platanoides	Eudicot	0.156385	37.877	chloroplast	NC_051959.1/MN315279.1	85	135	40
Acer pseudosieboldianum	Eudicot	0.157053	37.8445	chloroplast	NC_046487.1/MK329222.1	86	135	37
Acer pycnanthum	Eudicot	0.156172	37.9396	chloroplast	NC_056225.1/MW067068.1	89	138	40
Acer rubescens	Eudicot	0.156047	37.8617	chloroplast	NC_056226.1/MW067069.1	89	138	40
Acer rufinerve	Eudicot	0.156109	37.9171	chloroplast	NC_056227.1/MW067070.1	89	138	40
Acer saccharinum	Eudicot	0.155684	37.939	chloroplast	NC_056228.1/MW067071.1	89	138	40
Acer saccharum	Eudicot	0.155684	37.9281	chloroplast	NC_051960.1/MN315280.1	85	135	40
Acer sempervirens	Eudicot	0.155938	37.9228	chloroplast	NC_056229.1/MW067076.1	89	138	40
Acer serrulatum	Eudicot	0.156891	37.8836	chloroplast	NC_056230.1/MW067077.1	90	139	40
Acer shenkanense	Eudicot	0.156292	37.9066	chloroplast	NC_056231.1/MW067078.1	89	138	40
Acer sikkimense	Eudicot	0.156553	37.8025	chloroplast	NC_056232.1/MW067079.1	89	138	40
Acer sinense	Eudicot	0.15698	37.8634	chloroplast	NC_057529.1/MW485061.1	87	130	35
Acer sino-oblongum	Eudicot	0.157121	37.9421	chloroplast	NC_040106.1/KY987160.1	88	137	39
Acer stachyophyllum	Eudicot	0.155933	37.8682	chloroplast	NC_051961.1/MN315281.1	85	135	40
Acer sterculiaceum	Eudicot	0.156158	38.007	chloroplast	NC_050673.1/MN315282.1	85	135	40
Acer sutchuenense	Eudicot	0.156063	37.9494	chloroplast	NC_049166.1/MT216764.1	88	136	40
Acer takesimense	Eudicot	0.157023	37.8607	chloroplast	NC_046488.1/MK329223.1	86	135	37
Acer tataricum	Eudicot	0.155603	38.0269	chloroplast	NC_050674.1/MN315283.1	85	135	40
Acer tegmentosum	Eudicot	0.156524	37.8504	chloroplast	NC_056233.1/MW067088.1	89	138	40
Acer tenuifolium	Eudicot	0.157046	37.8564	chloroplast	NC_056234.1/MW067089.1	90	139	40
Acer trautvetteri	Eudicot	0.155874	37.93	chloroplast	NC_056235.1/MW067090.1	89	138	40
Acer triflorum	Eudicot	0.156024	37.9038	chloroplast	NC_047296.1/MN602455.1	88	136	40
Acer truncatum	Eudicot	0.156262	37.8896	chloroplast	NC_037211.1/MG209700.1	89	137	40
Acer tutcheri	Eudicot	0.156973	37.867	chloroplast	NC_051542.1/MT580341.1	86	133	37
Acer velutinum	Eudicot	0.155586	37.9777	chloroplast	NC_056236.1/MW067095.1	88	138	40
Acer wilsonii	Eudicot	0.157067	37.8673	chloroplast	NC_040988.1/MG012225.1	88	136	39
Acer yangbiense	Eudicot	0.155706	37.9606	chloroplast	NC_050351.1/MN652924.1	83	128	37
Acer yangjuechi	Eudicot	0.157088	37.8826	chloroplast	NC_053258.1/MG770234.1	88	138	40
Achimenes cettoana	Eudicot	0.153011	38.2005	chloroplast	NC_050917.1/MT627324.1	85	129	36
Achimenes erecta	Eudicot	0.153107	38.1537	chloroplast	NC_051524.1/MT642703.1	85	129	36
Achlys triphylla	Eudicot	0.156237	38.528	chloroplast	NC_037726.1/MG461315.1	81	130	36
Achnatherum splendens	Monocot	0.136876	38.8892	chloroplast	NC_051964.1/MK704435.1	84	130	38
Achyrachaena mollis	Eudicot	0.150468	37.5714	chloroplast	NC_036504.1/MF663009.1	83	115	26
Achyranthes aspera	Eudicot	0.151486	36.4667	chloroplast	NC_050063.1/MN953051.1	82	128	37
Achyranthes bidentata	Eudicot	0.151284	36.4863	chloroplast	NC_050062.1/MN953050.1	82	128	37
Achyranthes longifolia	Eudicot	0.15152	36.4473	chloroplast	NC_050061.1/MN953049.1	82	128	37
Acidosasa purpurea	Monocot	0.139697	38.897	chloroplast	NC_015820.1/HQ337793.1	82	128	38
Acioa guianensis	Eudicot	0.162329	36.2012	chloroplast	NC_030534.1/KX158870.1	83	130	37
Acleisanthes obtusa	Eudicot	0.154004	36.0075	chloroplast	NC_041416.1/MH286321.1	86	132	37
Acnistus arborescens	Eudicot	0.156898	37.6773	chloroplast	NC_030185.1/KU568472.1	84	131	36
Acnistus arborescens x Iochroma cyaneum	Eudicot	0.156841	37.6796	chloroplast	NC_030056.1/KU306735.1	83	131	37
Aconitum angustius	Eudicot	0.156109	38.0497	chloroplast	NC_036357.1/MF155664.1	82	128	38
Aconitum austrokoreense	Eudicot	0.155682	38.1149	chloroplast	NC_031410.1/KT820663.1	85	132	37
Aconitum brachypodum	Eudicot	0.155651	38.0942	chloroplast	NC_041579.1/MH221158.1	85	131	37
Aconitum carmichaelii	Eudicot	0.155737	38.1387	chloroplast	NC_030761.1/KX347251.1	84	130	37
Aconitum chiisanense	Eudicot	0.155934	38.1039	chloroplast	NC_029829.1/KT820665.1	85	132	37
Aconitum ciliare	Eudicot	0.155832	38.1359	chloroplast	NC_031420.1/KT820666.1	85	132	37
Aconitum contortum	Eudicot	0.155653	38.086	chloroplast	NC_038098.1/MG678803.1	85	131	37
Aconitum coreanum	Eudicot	0.157029	37.9987	chloroplast	NC_031421.1/KT820667.1	86	132	37
Aconitum delavayi	Eudicot	0.155769	38.0743	chloroplast	NC_038097.1/MG678802.1	85	131	37
Aconitum episcopale	Eudicot	0.151214	38.3007	chloroplast	NC_038096.1/MG678801.1	85	130	36
Aconitum finetianum	Eudicot	0.155625	38.0498	chloroplast	NC_036358.1/MF155665.1	82	128	38
Aconitum flavum	Eudicot	0.155654	38.087	chloroplast	NC_056280.1/MT571464.1	83	129	37
Aconitum hemsleyanum	Eudicot	0.155684	38.0855	chloroplast	NC_038095.1/MG678800.1	85	131	37
Aconitum kusnezoffii	Eudicot	0.155862	38.1312	chloroplast	KT820671.1	85	132	37
Aconitum longecassidatum	Eudicot	0.155524	38.0571	chloroplast	NC_035894.1/KY407561.1	87	132	37
Aconitum monanthum	Eudicot	0.155688	38.1115	chloroplast	NC_031423.1/KT820672.1	85	132	37
Aconitum pendulum	Eudicot	0.155597	38.1048	chloroplast	NC_053848.1/MN719135.1	85	131	37
Aconitum pseudolaeve	Eudicot	0.155628	38.0478	chloroplast	NC_035892.1/KY407562.1	87	132	37
Aconitum quelpaertense	Eudicot	0.155636	38.0458	chloroplast	NC_057536.1/MW393771.1	83	130	37
Aconitum sinomontanum	Eudicot	0.157215	37.9945	chloroplast	NC_036359.1/MF155666.1	82	128	38
Aconitum tanguticum	Eudicot	0.157114	37.9826	chloroplast	NC_050689.1/MT430949.1	86	131	37
Aconitum vilmorinianum	Eudicot	0.155761	38.0737	chloroplast	NC_038094.1/MG678799.1	85	132	37
Acorus americanus	Monocot	0.153819	38.5934	chloroplast	NC_010093.1/EU273602.1	84	132	38
Acorus tatarinowii	Monocot	0.153296	38.6964	chloroplast	NC_045294.1/MN536753.1	84	132	38
Acrocomia aculeata	Monocot	0.155829	37.5335	chloroplast	NC_037084.1/MG020488.1	86	133	38
Acrosorium ciliolatum	Algae	0.176064	25.5208	chloroplast	NC_035260.1/MF101411.1	206	240	29
Acrostichum speciosum	Pterdiophyte	0.156095	38.4445	chloroplast	NC_053768.1/MT026711.1	72	112	32
Actaea asiatica	Eudicot	0.159638	38.1425	chloroplast	NC_041525.1/MK569469.1	84	131	37
Actaea dahurica	Eudicot	0.15937	38.1264	chloroplast	NC_041533.1/MK569481.1	84	131	37
Actaea heracleifolia	Eudicot	0.159578	38.0974	chloroplast	NC_042253.1/MH539824.1	85	130	37
Actaea vaginata	Eudicot	0.15911	37.9882	chloroplast	NC_041543.1/MK569499.1	84	131	37
Actinidia arguta	Eudicot	0.156484	37.2319	chloroplast	NC_034913.1/KY100978.1	84	131	39
Actinidia callosa	Eudicot	0.156826	37.196	chloroplast	NC_043861.1/MK088177.1	83	128	37
Actinidia chinensis	Eudicot	0.156346	37.1963	chloroplast	NC_026690.1/KP297242.1	83	131	40
Actinidia deliciosa	Eudicot	0.156741	37.1613	chloroplast	NC_026691.1/KP297244.1	83	130	39
Actinidia eriantha	Eudicot	0.156964	37.1901	chloroplast	NC_034914.1/KY100979.1	84	131	39
Actinidia fulvicoma	Eudicot	0.157339	37.1713	chloroplast	NC_051888.1/MN540960.1	84	130	38
Actinidia hemsleyana	Eudicot	0.156845	37.1921	chloroplast	NC_051879.1/MT740251.1	84	130	38
Actinidia kolomikta	Eudicot	0.157425	37.1834	chloroplast	NC_034915.1/KY100980.1	84	132	39
Actinidia lanceolata	Eudicot	0.15639	37.2511	chloroplast	NC_046507.1/MK370725.1	84	130	38
Actinidia latifolia	Eudicot	0.156873	37.1957	chloroplast	NC_051880.1/MT740252.1	83	133	41
Actinidia macrosperma	Eudicot	0.156231	37.2493	chloroplast	NC_051887.1/MN520000.1	84	131	39
Actinidia polygama	Eudicot	0.156583	37.2454	chloroplast	NC_031186.1/KX345297.1	83	131	40
Actinidia rubus	Eudicot	0.156573	37.251	chloroplast	NC_053769.1/MN652056.1	82	131	41
Actinidia rufa	Eudicot	0.156543	37.2307	chloroplast	NC_039973.1/MF980719.1	84	133	39
Actinidia setosa	Eudicot	0.156728	37.2014	chloroplast	NC_051881.1/MN326319.1	84	130	38
Actinidia tetramera	Eudicot	0.157659	37.0331	chloroplast	NC_031187.1/KX345298.1	83	131	40
Actinidia valvata	Eudicot	0.156548	37.2301	chloroplast	NC_050357.1/MN602331.1	84	130	38
Actinidia zhejiangensis	Eudicot	0.156717	37.167	chloroplast	NC_046477.1/MK318825.1	81	127	38
Actinocyclus subtilis	Algae	0.11912	29.4199	chloroplast	NC_038000.1/MG755799.1	138	170	25
Actinodaphne lancifolia	Magnoliids	0.152728	39.1159	chloroplast	NC_045251.1/MG581436.1	81	128	36
Actinodaphne obovata	Magnoliids	0.152579	39.1469	chloroplast	NC_050360.1/MN274947.1	81	127	36
Adenanthera microsperma	Eudicot	0.159389	36.4724	chloroplast	NC_034986.1/KX852436.1	83	130	37
Adenia mannii	Eudicot	0.165364	36.6023	chloroplast	NC_043791.1/MK651116.1	83	127	36
Adenocalymma acutissimum	Eudicot	0.159752	38.3657	chloroplast	NC_037455.1/MG831840.1	86	131	37
Adenocalymma allamandiflorum	Eudicot	0.157953	38.1949	chloroplast	NC_036494.1/MG008307.1	85	131	37
Adenocalymma aurantiacum	Eudicot	0.159407	38.2116	chloroplast	NC_036495.1/MG008308.1	85	131	37
Adenocalymma biternatum	Eudicot	0.157025	38.2264	chloroplast	NC_036496.1/MG008309.1	84	130	37
Adenocalymma bracteatum	Eudicot	0.159725	38.2545	chloroplast	NC_036497.1/MG008310.1	85	131	37
Adenocalymma cristicalyx	Eudicot	0.15901	38.007	chloroplast	NC_036498.1/MG008311.1	85	131	37
Adenocalymma divaricatum	Eudicot	0.158645	38.305	chloroplast	NC_037456.1/MG831851.1	87	132	37
Adenocalymma hatschbachii	Eudicot	0.158786	38.3119	chloroplast	NC_036499.1/MG008312.1	85	131	37
Adenocalymma marginatum	Eudicot	0.158797	38.1103	chloroplast	NC_037457.1/MG831861.1	85	130	37
Adenocalymma nodosum	Eudicot	0.157791	38.2474	chloroplast	NC_037458.1/MG831862.1	83	129	37
Adenocalymma pedunculatum	Eudicot	0.158103	37.6312	chloroplast	NC_036500.1/MG008313.1	85	129	37
Adenocalymma peregrinum	Eudicot	0.159187	38.326	chloroplast	NC_036501.1/MG008314.1	84	130	37
Adenocalymma subspicatum	Eudicot	0.157089	37.7315	chloroplast	NC_036502.1/MG008315.1	84	130	37
Adenocalymma trifoliatum	Eudicot	0.160736	38.2067	chloroplast	NC_037459.1/MG831869.1	85	130	37
Adenolobus garipensis	Eudicot	0.151705	36.9296	chloroplast	NC_036761.1/KY806280.1	83	130	37
Adenophora divaricata	Eudicot	0.176331	38.4674	chloroplast	NC_036221.1/KX462129.1	81	140	37
Adenophora erecta	Eudicot	0.173324	38.7229	chloroplast	NC_036222.1/KX462130.1	82	140	37
Adenophora remotiflora	Eudicot	0.171724	38.7552	chloroplast	NC_026999.1/KP889213.1	82	140	37
Adenophora stricta	Eudicot	0.159759	38.5374	chloroplast	NC_036223.1/KX462131.1	74	129	37
Adenophora triphylla	Eudicot	0.154223	37.6338	chloroplast	NC_040857.1/MG764158.1	86	131	37
Adiantum aleuticum	Bryophyte	0.157519	45.2955	chloroplast	NC_040209.1/MH173079.1	87	130	35
Adiantum capillus-veneris	Bryophyte	0.150568	42.0069	chloroplast	NC_004766.1/AY178864.1	87	130	35
Adiantum nelumboides	Bryophyte	0.149956	42.8206	chloroplast	NC_050350.1/MN709399.1	87	131	36
Adiantum shastense	Bryophyte	0.150414	44.3496	chloroplast	NC_037478.1/MG432483.1	88	131	35
Adiantum tricholepis	Bryophyte	0.15047	42.5028	chloroplast	NC_040172.1/MH173071.1	88	130	34
Adonis amurensis	Eudicot	0.157032	37.9515	chloroplast	NC_056353.1/MW042677.1	84	129	37
Adonis sutchuenensis	Eudicot	0.157603	37.8438	chloroplast	NC_041474.1/MK569470.1	84	131	37
Adoxa moschatellina	Eudicot	0.157238	37.786	chloroplast	NC_034792.1/KX258652.1	81	128	39
Aegiceras corniculatum	Eudicot	0.157241	36.8657	chloroplast	NC_045111.1/MN167882.1	87	133	36
Aegilops bicornis	Monocot	0.136861	38.2936	chloroplast	NC_024831.1/KJ614418.1	82	124	33
Aegilops comosa	Monocot	0.136247	38.2731	chloroplast	NC_046697.1/	82	130	38
Aegilops cylindrica	Monocot	0.11349	37.2896	chloroplast	KF534489.1	77	107	30
Aegilops kotschyi	Monocot	0.136868	38.2931	chloroplast	NC_024832.1/KJ614420.1	82	124	33
Aegilops longissima	Monocot	0.136875	38.2926	chloroplast	NC_024830.1/	82	124	33
Aegilops searsii	Monocot	0.136863	38.2952	chloroplast	NC_024815.1/KJ614414.1	82	124	33
Aegilops sharonensis	Monocot	0.136867	38.2941	chloroplast	NC_024816.1/KJ614419.1	82	124	33
Aegilops speltoides	Monocot	0.113536	37.2543	chloroplast	NC_022135.1/JQ740834.1	77	111	29
Aegilops tauschii	Monocot	0.114112	37.259	chloroplast	NC_022133.1/JQ754651.1	80	114	30
Aegilops umbellulata	Monocot	0.136743	38.2594	chloroplast	NC_046696.1/	82	130	38
Aeluropus lagopoides	Monocot	0.135518	38.2244	chloroplast	NC_042858.1/MK622397.1	85	133	40
Aeluropus littoralis	Monocot	0.135498	38.2781	chloroplast	NC_053922.1/MT040977.1	85	133	40
Aeonium arboreum	Eudicot	0.150986	37.7929	chloroplast	NC_053947.1/MW206792.1	84	134	37
Aesculus assamica	Eudicot	0.155431	37.986	chloroplast	NC_056237.1/MW067097.1	87	136	40
Aesculus chinensis	Eudicot	0.155528	37.9475	chloroplast	NC_046788.1/MK737939.1	83	135	39
Aesculus wangii	Eudicot	0.155871	37.9545	chloroplast	NC_035955.1/MF583747.1	84	135	40
Aethionema arabicum	Eudicot	0.154234	36.61	chloroplast	NC_034367.1/KX886357.1	83	128	37
Aethionema cordifolium	Eudicot	0.154168	36.6191	chloroplast	NC_009265.1/AP009366.1	84	129	37
Aethionema grandiflorum	Eudicot	0.154243	36.814	chloroplast	NC_009266.1/AP009367.1	84	129	37
Aethionema saxatile	Eudicot	0.154022	36.6363	chloroplast	NC_049587.1/MK637661.1	84	132	37
Afrolicania elaeosperma	Eudicot	0.162128	36.3133	chloroplast	NC_030544.1/KX180050.1	83	130	37
Afzelia xylocarpa	Eudicot	0.159155	36.0837	chloroplast	NC_057262.1/MN823693.1	83	128	37
Aganope dinghuensis	Eudicot	0.14369	35.324	chloroplast	NC_054355.1/MW133234.1	74	115	33
Agapanthus coddii	Monocot	0.157055	37.4576	chloroplast	NC_035971.1/KX790363.1	86	133	38
Agastache rugosa	Eudicot	0.151922	37.9168	chloroplast	NC_053706.1/MT980793.1	88	133	37
Agathis dammara	Gymnosperm	0.145625	36.5363	chloroplast	NC_023119.1/AB830884.1	81	122	36
Agave americana	Monocot	0.157274	37.8416	chloroplast	NC_032053.1/KX519714.1	83	121	30
Agave attenuata	Monocot	0.157451	37.8353	chloroplast	NC_032696.1/KX931447.1	86	132	38
Agave hybrid cultivar	Monocot	0.157274	37.8422	chloroplast	NC_045534.1/MG642741.1	85	133	39
Ageratina adenophora	Eudicot	0.150698	37.4617	chloroplast	NC_015621.1/JF826503.1	86	136	37
Aglaia odorata	Eudicot	0.160978	37.5244	chloroplast	NC_048994.1/MN106246.1	84	129	37
Agrimonia pilosa	Eudicot	0.155188	36.9139	chloroplast	NC_050051.1/MT040192.1	84	130	37
Agrostemma githago	Eudicot	0.151733	36.3988	chloroplast	NC_023357.1/KF527884.1	81	126	37
Agrostis gigantea	Monocot	0.136705	38.499	chloroplast	NC_037162.1/MF460976.1	84	130	38
Agrostis stolonifera	Monocot	0.136584	38.4518	chloroplast	NC_008591.1/EF115543.1	85	133	40
Ailanthus altissimus	Eudicot	0.160815	37.642	chloroplast	NC_037696.1/MG799542.1	88	133	37
Ainsliaea latifolia	Eudicot	0.152812	37.6247	chloroplast	NC_056135.1/MW316662.1	87	136	37
Ajania pacifica	Eudicot	0.151059	37.4595	chloroplast	NC_050690.1/MN883841.1	87	132	37
Ajuga forrestii	Eudicot	0.150492	38.2578	chloroplast	NC_048512.1/MN518848.1	85	129	36
Akania lucens	Eudicot	0.158188	37.0654	chloroplast	NC_049582.1/MK637656.1	86	132	37
Akebia longeracemosa	Eudicot	0.15802	38.6603	chloroplast	NC_053626.1/MW009065.1	85	130	37
Akebia quinata	Eudicot	0.157817	38.6676	chloroplast	NC_033913.1/KX611091.1	85	132	37
Akebia trifoliata	Eudicot	0.158339	38.6506	chloroplast	NC_029427.1/KU204898.1	85	132	37
Alangium chinense	Eudicot	0.156656	37.6883	chloroplast	NC_044840.1/MN380701.1	85	132	38
Alangium kurzii	Eudicot	0.156868	37.696	chloroplast	NC_044826.1/MN380677.1	85	132	38
Alangium platanifolium	Eudicot	0.156781	37.6908	chloroplast	NC_044827.1/MN380678.1	85	132	38
Albizia odoratissima	Eudicot	0.174861	35.6483	chloroplast	NC_034987.1/KX852437.1	92	138	37
Albuca kirkii	Monocot	0.156401	37.6583	chloroplast	NC_032697.1/KX931448.1	85	132	38
Alcea rosea	Eudicot	0.160189	37.0057	chloroplast	NC_053839.1/MT062860.1	83	128	37
Alchemilla argyrophylla	Eudicot	0.152427	37.023	chloroplast	NC_049037.1/MT382661.1	87	133	37
Alchemilla pedata	Eudicot	0.152438	37.0091	chloroplast	NC_049038.1/MT382662.1	87	133	37
Aldama anchusifolia	Eudicot	0.15133	37.6059	chloroplast	NC_053291.1/MN337902.1	85	132	37
Aldama arenaria	Eudicot	0.151345	37.62	chloroplast	NC_053292.1/MN337903.1	85	132	37
Aldama aspilioides	Eudicot	0.151362	37.6191	chloroplast	NC_053293.1/MN337905.1	85	132	37
Aldama bakeriana	Eudicot	0.151376	37.5998	chloroplast	NC_053294.1/MN337906.1	85	132	37
Aldama bracteata	Eudicot	0.151339	37.6202	chloroplast	NC_053295.1/MN337907.1	85	132	37
Aldama canescens	Eudicot	0.151386	37.6092	chloroplast	NC_053296.1/MN337908.1	85	132	37
Aldama corumbensis	Eudicot	0.151327	37.6238	chloroplast	NC_053297.1/MN337909.1	85	132	37
Aldama discolor	Eudicot	0.15136	37.6196	chloroplast	NC_057171.1/MN356025.1	85	132	37
Aldama excelsa	Eudicot	0.151312	37.6322	chloroplast	NC_057172.1/MN356026.1	85	132	37
Aldama filifolia	Eudicot	0.151333	37.6355	chloroplast	NC_053279.1/MN337890.1	85	132	37
Aldama fusiformis	Eudicot	0.151314	37.6218	chloroplast	NC_053280.1/MN337891.1	85	132	37
Aldama gardneri	Eudicot	0.151312	37.6223	chloroplast	NC_053281.1/MN337892.1	85	132	37
Aldama goyazii	Eudicot	0.151279	37.6285	chloroplast	NC_053282.1/MN337893.1	85	132	37
Aldama grandiflora	Eudicot	0.151353	37.6246	chloroplast	NC_053283.1/MN337894.1	85	132	37
Aldama kunthiana	Eudicot	0.151327	37.6126	chloroplast	NC_053284.1/MN337895.1	85	132	37
Aldama linearis	Eudicot	0.151314	37.6541	chloroplast	NC_053285.1/MN337896.1	85	132	37
Aldama macrorhiza	Eudicot	0.151314	37.6033	chloroplast	NC_053286.1/MN337897.1	85	132	37
Aldama megapotamica	Eudicot	0.151363	37.5951	chloroplast	NC_053287.1/MN337898.1	85	132	37
Aldama nudibasilaris	Eudicot	0.151316	37.6332	chloroplast	NC_053288.1/MN337899.1	85	132	37
Aldama nudicaulis	Eudicot	0.151333	37.6018	chloroplast	NC_053289.1/MN337900.1	85	132	37
Aldama pilosa	Eudicot	0.151354	37.6105	chloroplast	NC_053290.1/MN337901.1	85	132	37
Aldama revoluta	Eudicot	0.151376	37.6196	chloroplast	NC_057173.1/MN356027.1	85	132	37
Aldama robusta	Eudicot	0.151343	37.6106	chloroplast	NC_057174.1/MN356028.1	85	132	37
Aldama rubra	Eudicot	0.151322	37.6211	chloroplast	NC_057175.1/MN356029.1	85	132	37
Aldama santacatarinensis	Eudicot	0.151362	37.5993	chloroplast	NC_057176.1/MN356030.1	85	132	37
Aldama squalida	Eudicot	0.151399	37.6046	chloroplast	NC_057177.1/MN356031.1	85	132	37
Aldama tenuifolia	Eudicot	0.151372	37.6126	chloroplast	NC_057178.1/MN356032.1	85	132	37
Aldama trichophylla	Eudicot	0.151353	37.6048	chloroplast	NC_053298.1/MN337911.1	85	132	37
Aldama tuberosa	Eudicot	0.151323	37.5957	chloroplast	NC_057179.1/MN356033.1	85	132	37
Aldama tukumanensis	Eudicot	0.151336	37.6057	chloroplast	NC_057180.1/MN356034.1	85	132	37
Aldama veredensis	Eudicot	0.151331	37.6228	chloroplast	NC_057181.1/MN356035.1	85	132	37
Aldama vernonioides	Eudicot	0.151221	37.6046	chloroplast	NC_057182.1/MN356036.1	85	132	37
Aldrovanda vesiculosa	Eudicot	0.141568	36.8699	chloroplast	NC_035416.1/KY679200.1	81	127	38
Aletris fauriei	Monocot	0.15444	37.5019	chloroplast	NC_033412.1/KT898912.1	84	131	38
Aletris megalantha	Monocot	0.154704	37.4367	chloroplast	NC_054333.1/MW080684.1	85	132	38
Aletris spicata	Monocot	0.154999	37.4783	chloroplast	NC_033411.1/KT898911.1	85	132	38
Alhagi sparsifolia	Eudicot	0.128233	34.4295	chloroplast	NC_056268.1/MT571455.1	74	108	30
Alisma plantago-aquatica	Monocot	0.167642	35.6605	chloroplast	NC_044108.1/MK090659.1	88	136	37
Alliaria petiolata	Eudicot	0.153228	36.4104	chloroplast	NC_049586.1/MK637660.1	87	132	37
Allium altaicum	Monocot	0.153129	36.8317	chloroplast	NC_040972.1/MH159130.1	85	135	38
Allium ampeloprasum	Monocot	0.152732	36.7271	chloroplast	NC_044666.1/MK820026.1	81	134	38
Allium caeruleum	Monocot	0.153267	36.7633	chloroplast	NC_049099.1/MK820610.1	86	132	38
Allium cepa	Monocot	0.153538	36.8085	chloroplast	NC_024813.1/KF728080.1	83	135	38
Allium chinense	Monocot	0.152525	36.7645	chloroplast	NC_043922.1/MK096442.1	87	126	31
Allium chrysanthum	Monocot	0.153621	36.7547	chloroplast	NC_042154.1/MH992108.1	86	132	38
Allium chrysocephalum	Monocot	0.15371	36.7361	chloroplast	NC_042155.1/MH992109.1	86	132	38
Allium cyathophorum	Monocot	0.154174	36.7727	chloroplast	NC_045912.1/MK820611.1	86	131	37
Allium fasciculatum	Monocot	0.152931	37.0651	chloroplast	NC_045845.1/MK251467.1	85	132	38
Allium ferganicum	Monocot	0.153126	36.6567	chloroplast	NC_057975.1/MT588185.1	78	128	38
Allium fetisowii	Monocot	0.154018	36.9022	chloroplast	NC_049100.1/MK820612.1	86	132	38
Allium fistulosum	Monocot	0.153164	36.8331	chloroplast	NC_040222.1/MH926357.1	86	132	38
Allium forrestii	Monocot	0.153186	36.8297	chloroplast	NC_049101.1/MK820613.1	86	132	38
Allium galanthum	Monocot	0.153222	36.8674	chloroplast	NC_050981.1/MT300496.1	84	130	38
Allium herderianum	Monocot	0.153605	36.7599	chloroplast	NC_042156.1/MH992110.1	86	132	38
Allium kingdonii	Monocot	0.153559	36.9291	chloroplast	NC_046030.1/MK294559.1	85	132	38
Allium macranthum	Monocot	0.152876	37.0536	chloroplast	NC_049102.1/MK820614.1	86	132	38
Allium mairei	Monocot	0.152913	36.9432	chloroplast	NC_045913.1/MK820615.1	86	132	38
Allium maowenense	Monocot	0.153608	36.793	chloroplast	NC_042157.1/MH992111.1	86	132	38
Allium monanthum	Monocot	0.154804	36.9861	chloroplast	NC_042726.1/MH748538.1	86	132	38
Allium nanodes	Monocot	0.154032	37.0176	chloroplast	NC_045520.1/MH341456.1	85	131	38
Allium neriniflorum	Monocot	0.15428	36.9743	chloroplast	NC_049103.1/MK820617.1	86	132	38
Allium obliquum	Monocot	0.152387	36.7899	chloroplast	NC_037199.1/MG670111.1	84	135	38
Allium oschaninii	Monocot	0.15358	36.8049	chloroplast	NC_044470.1/MK411816.1	86	135	38
Allium paradoxum	Monocot	0.145819	37.1275	chloroplast	NC_039661.1/MH053150.1	68	133	39
Allium polyrhizum	Monocot	0.153086	36.8629	chloroplast	NC_049104.1/MK820618.1	86	132	38
Allium praemixtum	Monocot	0.153226	36.8084	chloroplast	NC_044412.1/MK411817.1	86	135	38
Allium prattii	Monocot	0.154482	37.0186	chloroplast	NC_037432.1/MG739457.1	85	131	38
Allium przewalskianum	Monocot	0.153509	36.8519	chloroplast	NC_046059.1/MN519210.1	69	115	38
Allium pskemense	Monocot	0.153788	36.748	chloroplast	NC_044411.1/MK411815.1	86	135	38
Allium rude	Monocot	0.153697	36.7476	chloroplast	NC_042158.1/MH992112.1	86	132	38
Allium sativum	Monocot	0.153172	36.6771	chloroplast	NC_031829.1/KX683282.1	83	135	38
Allium schoenoprasoides	Monocot	0.153583	36.7482	chloroplast	NC_049105.1/MK820620.1	86	132	38
Allium spicatum	Monocot	0.153187	36.8752	chloroplast	NC_045911.1/MK931246.1	86	132	38
Allium strictum	Monocot	0.152962	36.7765	chloroplast	NC_049106.1/MK820622.1	86	132	38
Allium trifurcatum	Monocot	0.153456	36.9494	chloroplast	NC_045844.1/MK931247.1	85	132	38
Allium tuberosum	Monocot	0.154056	36.8827	chloroplast	NC_044709.1/MK335929.1	89	140	38
Allium victorialis	Monocot	0.154074	37.016	chloroplast	NC_037240.1/MF687749.1	85	132	38
Allium xichuanense	Monocot	0.153673	36.7332	chloroplast	NC_042159.1/MH992113.1	86	132	38
Alloeochaete namuliensis	Monocot	0.13919	38.5998	chloroplast	NC_035517.1/MF035966.1	83	129	38
Alloeochaete oreogena	Monocot	0.136079	38.6401	chloroplast	NC_035518.1/MF035967.1	83	129	38
Alloeochaete uluguruensis	Monocot	0.139395	38.5853	chloroplast	NC_035519.1/MF035968.1	83	129	38
Allomaieta villosa	Eudicot	0.156452	36.9116	chloroplast	NC_031875.1/KX826819.1	85	130	37
Alloteropsis angusta	Monocot	0.140709	38.4332	chloroplast	NC_027951.1/KT281146.1	84	123	32
Alloteropsis cimicina	Monocot	0.139317	38.6012	chloroplast	NC_027952.1/KT281156.1	83	122	32
Alloteropsis paniculata	Monocot	0.139586	38.5848	chloroplast	NC_032078.1/KX752089.1	83	122	32
Alloteropsis semialata	Monocot	0.138209	38.4881	chloroplast	NC_027824.1/KT281147.1	83	122	32
Alniphyllum fortunei	Eudicot	0.154166	37.1327	chloroplast	NC_054200.1/MW042695.1	89	139	40
Alniphyllum pterospermum	Eudicot	0.155185	37.0886	chloroplast	NC_041126.1/MG719829.1	84	131	38
Alnus cordata	Eudicot	0.160847	36.3868	chloroplast	NC_036751.1/MF136497.1	85	124	30
Alnus cremastogyne	Eudicot	0.160538	36.4256	chloroplast	NC_040996.1/MH628453.1	84	133	37
Alnus glutinosa	Eudicot	0.16077	36.4222	chloroplast	NC_039930.1/MG386363.1	85	131	37
Alnus incana	Eudicot	0.160807	36.4058	chloroplast	NC_036752.1/MF136505.1	85	124	30
Alnus japonica	Eudicot	0.160788	36.4082	chloroplast	NC_036753.1/MF136507.1	85	124	30
Alnus nepalensis	Eudicot	0.160735	36.4445	chloroplast	NC_039991.1/MG386365.1	85	131	37
Alnus nitida	Eudicot	0.160871	36.4304	chloroplast	NC_036755.1/MF136513.1	85	124	30
Alnus orientalis	Eudicot	0.16047	36.4448	chloroplast	NC_036756.1/MF136514.1	85	124	30
Alnus rubra	Eudicot	0.160754	36.4034	chloroplast	NC_036757.1/MF136515.1	85	124	30
Alnus subcordata	Eudicot	0.160702	36.4439	chloroplast	NC_036758.1/MF136516.1	85	124	30
Aloe maculata	Monocot	0.153175	37.6217	chloroplast	NC_035505.1/KX377523.1	85	131	38
Aloe vera	Monocot	0.152875	37.6563	chloroplast	NC_035506.1/KX377524.1	85	131	38
Aloidendron pillansii	Monocot	0.154094	37.5615	chloroplast	NC_044761.1/MN276325.1	84	131	38
Alopecurus aequalis	Monocot	0.136382	38.2961	chloroplast	NC_047228.1/MN422306.1	84	131	38
Alopecurus arundinaceus	Monocot	0.136189	38.3071	chloroplast	NC_037163.1/MF460977.1	83	129	38
Alopecurus japonicus	Monocot	0.136408	38.2829	chloroplast	NC_047229.1/MN422307.1	84	131	38
Alpinia chinensis	Monocot	0.16359	36.3959	chloroplast	NC_050165.1/MT239402.1	91	136	37
Alpinia katsumadae	Monocot	0.162387	36.1519	chloroplast	NC_048461.1/	87	133	38
Alpinia oxyphylla	Monocot	0.161351	36.1696	chloroplast	NC_035895.1/KY985237.1	92	137	37
Alpinia pumila	Monocot	0.16192	36.1722	chloroplast	NC_048462.1/	87	133	38
Alseodaphne gracilis	Magnoliids	0.153099	39.0538	chloroplast	NC_037489.1/MG407593.1	81	127	36
Alseodaphne huanglianshanensis	Magnoliids	0.15307	39.0749	chloroplast	NC_037490.1/MG407594.1	81	127	36
Alseodaphne semecarpifolia	Magnoliids	0.153051	39.0648	chloroplast	NC_037491.1/MG407595.1	81	127	36
Alseodaphnopsis hainanensis	Magnoliids	0.152829	39.1176	chloroplast	NC_057082.1/MK867376.1	81	128	37
Alsophila costularis	Pteridophyte	0.156675	40.4564	chloroplast	NC_044080.1/MH684489.1	89	133	33
Alsophila gigantea	Pteridophyte	0.161679	41.3461	chloroplast	NC_044079.1/MH603068.1	89	133	33
Alsophila podophylla	Pteridophyte	0.166151	41.8842	chloroplast	NC_038150.1/MG262389.1	91	133	33
Alsophila spinulosa	Pteridophyte	0.156661	40.4344	chloroplast	NC_012818.1/FJ556581.1	89	133	33
Alstonia scholaris	Eudicot	0.154699	37.9311	chloroplast	NC_057091.1/MN176280.1	87	133	37
Alstroemeria hybrid	Monocot	0.155672	38.0492	chloroplast	NC_041554.1/MK327552.1	84	131	38
Alternanthera philoxeroides	Eudicot	0.152255	36.3995	chloroplast	NC_042798.1/MK795965.1	82	128	37
Altingia chinensis	Eudicot	0.160401	37.9493	chloroplast	NC_047288.1/MT193687.1	86	132	37
Altingia excelsa	Eudicot	0.160861	37.8812	chloroplast	NC_048995.1/MN106247.1	82	127	37
Altingia yunnanensis	Eudicot	0.16086	37.8814	chloroplast	NC_048981.1/MN106248.1	85	130	37
Alysicarpus vaginalis	Eudicot	0.14989	35.0704	chloroplast	NC_057275.1/MN734440.1	82	130	37
Alyssopsis mollis	Eudicot	0.154859	36.448	chloroplast	NC_049583.1/MK637657.1	87	132	37
Alyssum alyssoides	Eudicot	0.151598	36.3435	chloroplast	NC_049574.1/MK637648.1	84	132	37
Alyssum dasycarpum	Eudicot	0.149999	36.5002	chloroplast	NC_049577.1/MK637651.1	84	132	37
Alyssum desertorum	Eudicot	0.151677	36.3377	chloroplast	NC_034299.1/KY498535.1	86	132	38
Amana anhuiensis	Monocot	0.150723	36.7389	chloroplast	NC_034706.1/KY401423.1	83	132	36
Amana baohuaensis	Monocot	0.150757	36.7333	chloroplast	NC_053609.1/MT898423.1	83	128	37
Amana edulis	Monocot	0.15081	36.7316	chloroplast	NC_034707.1/KY401425.1	83	132	36
Amana erythronioides	Monocot	0.150714	36.7172	chloroplast	NC_034634.1/KY401421.1	83	132	36
Amana kuocangshanica	Monocot	0.151058	36.6998	chloroplast	NC_034708.1/KY401426.1	83	134	37
Amana wanzhensis	Monocot	0.150576	36.7542	chloroplast	NC_034705.1/KY401422.1	81	132	37
Amaranthus blitum	Eudicot	0.150775	36.5604	chloroplast	NC_056982.1/MW255966.1	85	130	37
Amaranthus caudatus	Eudicot	0.150523	36.6123	chloroplast	NC_040143.1/MG836508.1	84	129	37
Amaranthus hybridus	Eudicot	0.150759	36.565	chloroplast	NC_053787.1/MT993471.1	86	131	37
Amaranthus hypochondriacus	Eudicot	0.150518	36.6136	chloroplast	NC_030770.1/KX279888.1	73	112	31
Amblystegium serpens	Bryophyte	0.124619	28.864	chloroplast	NC_049069.1/MT354751.1	82	126	36
Amborella trichopoda	Amborella	0.162686	38.337	chloroplast	Pltd:NC_005086.1/	84	129	36
Ambrosia artemisiifolia	Eudicot	0.152215	37.6126	chloroplast	NC_035875.1/MF362689.1	87	134	37
Ambrosia trifida	Eudicot	0.15204	37.6217	chloroplast	NC_036810.2/MG029118.2	86	134	37
Amelanchier alnifolia	Eudicot	0.159841	36.5682	chloroplast	NC_045314.1/MN068255.1	85	130	37
Amelanchier arborea	Eudicot	0.159265	36.595	chloroplast	NC_045313.1/MN068254.1	85	130	37
Amelanchier asiatica	Eudicot	0.160438	36.4091	chloroplast	NC_045312.1/MN068253.1	85	130	37
Amelanchier bartramiana	Eudicot	0.159749	36.5755	chloroplast	NC_045315.1/MN068256.1	85	130	37
Amelanchier cusickii	Eudicot	0.159785	36.5792	chloroplast	NC_045316.1/MN068257.1	85	130	37
Amelanchier humilis	Eudicot	0.159988	36.5196	chloroplast	NC_045317.1/MN068259.1	85	130	37
Amelanchier interior	Eudicot	0.159864	36.5461	chloroplast	NC_045318.1/MN068260.1	85	130	37
Amelanchier pallida	Eudicot	0.159838	36.567	chloroplast	NC_045319.1/MN068261.1	85	130	37
Amelanchier sanguinea	Eudicot	0.159916	36.5454	chloroplast	NC_045320.1/MN068262.1	85	130	37
Amentotaxus argotaenia	Gymnosperm	0.136657	35.8511	chloroplast	NC_027581.1/KR780582.1	83	120	33
Amentotaxus formosana	Gymnosperm	0.13643	35.8286	chloroplast	NC_024945.1/AP014574.1	83	121	33
Ammopiptanthus mongolicus	Eudicot	0.153935	36.8669	chloroplast	KY034453.1	85	130	37
Ammopiptanthus nanus	Eudicot	0.15414	36.836	chloroplast	NC_034743.1/KY034454.1	85	130	37
Amomum krervanh	Monocot	0.162766	36.1562	chloroplast	NC_036935.1/MF991963.1	87	127	30
Amorphophallus konjac	Monocot	0.161647	36.4009	chloroplast	NC_046702.1/MK611803.1	86	131	37
Amorphophallus titanum	Monocot	0.176835	34.4966	chloroplast	NC_056329.1/MN046883.1	85	131	37
Ampelocalamus melicoideus	Monocot	0.139552	38.8902	chloroplast	NC_043932.1/MH988718.1	84	131	39
Ampelocalamus naibunensis	Monocot	0.13986	38.8667	chloroplast	NC_030767.1/KX372537.1	82	129	39
Ampelocalamus saxatilis	Monocot	0.139618	38.8933	chloroplast	NC_043931.1/MH988717.1	84	131	39
Ampelopsis humulifolia	Eudicot	0.161724	37.334	chloroplast	NC_042236.1/MK547542.1	88	133	37
Ampelopsis japonica	Eudicot	0.16143	37.3227	chloroplast	NC_042235.1/MK547541.1	88	133	37
Ampelopteris elegans	Pteridophyte	0.151772	42.4347	chloroplast	NC_035835.1/KY427329.1	88	132	35
Ampelosycios humblotii	Eudicot	0.158242	36.8132	chloroplast	NC_046869.1/MN542396.1	84	130	37
Amphicarpaea edgeworthii	Eudicot	0.154878	35.4305	chloroplast	NC_057598.1/MW421594.1	80	126	38
Amphicarpum muhlenbergianum	Monocot	0.14081	38.6194	chloroplast	NC_030619.1/KU291489.1	83	131	40
Amphilophium carolinae	Eudicot	0.163515	37.7617	chloroplast	NC_042933.1/MK163625.1	97	142	37
Amphilophium chocoense	Eudicot	0.156951	37.9252	chloroplast	NC_042914.1/MK415793.1	87	132	37
Amphilophium cuneifolium	Eudicot	0.15707	37.8818	chloroplast	NC_042915.1/MK415794.1	87	132	37
Amphilophium dolichoides	Eudicot	0.163755	37.7509	chloroplast	NC_042932.1/MK163624.1	97	142	37
Amphilophium dusenianum	Eudicot	0.163693	37.7292	chloroplast	NC_042916.1/MK415795.1	97	143	37
Amphilophium ecuadorense	Eudicot	0.163543	37.7503	chloroplast	NC_042917.1/MK415796.1	97	143	37
Amphilophium gnaphalanthum	Eudicot	0.155262	37.8045	chloroplast	NC_042903.1/MK135829.1	87	132	37
Amphilophium lactiflorum	Eudicot	0.155942	37.8532	chloroplast	NC_042931.1/MK163623.1	87	132	37
Amphilophium paniculatum	Eudicot	0.16371	37.6971	chloroplast	NC_042918.1/MK415797.1	97	143	37
Amphilophium pilosum	Eudicot	0.163689	37.7148	chloroplast	NC_042919.1/MK415798.1	97	143	37
Amphilophium steyermarkii	Eudicot	0.164749	37.6712	chloroplast	NC_042934.1/MK163626.1	98	143	37
Amphipogon caricinus	Monocot	0.135994	38.6363	chloroplast	NC_035520.1/MF035969.1	83	129	38
Amphipogon turbinatus	Monocot	0.135638	38.6721	chloroplast	NC_035521.1/MF035970.1	83	129	38
Anacardium occidentale	Eudicot	0.172199	38.1152	chloroplast	NC_035235.1/KY635877.1	84	129	37
Ananas comosus	Monocot	0.159636	37.3731	chloroplast	Pltd:NC_026220.1/	86	132	38
Anaphalis sinica	Eudicot	0.152718	37.1194	chloroplast	NC_034648.1/KX148081.1	85	131	36
Anathallis obovata	Eudicot	0.155515	37.0524	chloroplast	NC_043905.1/MH979332.1	87	133	38
Andrographis paniculata	Eudicot	0.150249	38.2858	chloroplast	NC_022451.2/KF150644.2	87	132	37
Andropogon abyssinicus	Monocot	0.138738	38.5295	chloroplast	NC_035030.1/KY596148.1	83	129	38
Andropogon ascinodis	Monocot	0.138841	38.5635	chloroplast	NC_040129.1/MH181188.1	83	129	38
Andropogon burmanicus	Monocot	0.140898	38.3866	chloroplast	NC_035038.1/KY596164.1	83	129	38
Andropogon chinensis	Monocot	0.138817	38.5666	chloroplast	NC_035012.1/KY596121.1	83	129	38
Andropogon distachyos	Monocot	0.139098	38.5196	chloroplast	NC_035041.1/KY596170.1	83	129	38
Andropogon fastigiatus	Monocot	0.138658	38.5632	chloroplast	NC_035010.1/KY596118.1	83	129	38
Andropogon gayanus	Monocot	0.138675	38.5571	chloroplast	NC_040127.1/MH181174.1	83	129	38
Andropogon gerardi	Monocot	0.139712	38.4885	chloroplast	NC_040111.1/MH181178.1	83	129	38
Andropogon greenwayi	Monocot	0.138831	38.5166	chloroplast	NC_040128.1/MH181176.1	83	129	38
Androsace bulleyana	Eudicot	0.15211	37.2283	chloroplast	NC_034641.1/KU513438.1	87	132	37
Androsace erecta	Eudicot	0.153547	37.1814	chloroplast	NC_057637.1/MW450886.1	87	132	37
Androsace laxa	Eudicot	0.151942	37.3096	chloroplast	NC_039347.1/MG181220.1	87	132	37
Androsace mariae	Eudicot	0.151958	37.2728	chloroplast	NC_051991.1/MT732944.1	87	133	37
Androsace paxiana	Eudicot	0.150528	37.1638	chloroplast	NC_034640.1/KU513437.1	86	138	37
Anelsonia eurycarpa	Eudicot	0.155198	36.4399	chloroplast	NC_049578.1/MK637652.1	87	132	37
Anemarrhena asphodeloides	Monocot	0.156867	37.848	chloroplast	NC_032698.1/KX931449.1	86	132	38
Anemoclema glaucifolium	Eudicot	0.1604	37.8734	chloroplast	NC_037194.1/MG010811.1	94	139	36
Anemone henryi	Eudicot	0.159276	37.9599	chloroplast	NC_039465.1/MG001340.1	90	136	36
Anemone hepatica	Eudicot	0.160157	37.8628	chloroplast	NC_045910.1/MG952902.1	88	136	36
Anemone maxima	Eudicot	0.160876	37.8285	chloroplast	NC_045909.1/MG952899.1	88	136	36
Anemone narcissiflora	Eudicot	0.158557	37.6748	chloroplast	NC_045879.1/MG952903.1	89	136	36
Anemone raddeana	Eudicot	0.160493	37.6178	chloroplast	NC_041526.1/MK569472.1	89	137	36
Anemone reflexa	Eudicot	0.16091	37.644	chloroplast	NC_054280.1/MW043774.1	89	137	36
Anemone taipaiensis	Eudicot	0.162084	37.641	chloroplast	NC_050873.1/MK843819.1	85	131	36
Anemone tomentosa	Eudicot	0.160945	37.5731	chloroplast	NC_039451.1/MG001339.1	86	134	36
Anemone trullifolia	Eudicot	0.157096	37.5936	chloroplast	NC_039456.1/MH205608.1	92	136	36
Anemone vitifolia	Eudicot	0.162203	37.5733	chloroplast	NC_056381.1/MW266074.1	89	133	36
Anemonopsis macrophylla	Eudicot	0.158787	38.0081	chloroplast	NC_041527.1/MK569473.1	84	130	37
Anemopaegma acutifolium	Eudicot	0.168987	37.6786	chloroplast	NC_037226.1/	98	144	37
Anemopaegma album	Eudicot	0.168493	37.6847	chloroplast	NC_037227.1/	98	144	37
Anemopaegma arvense	Eudicot	0.168806	37.6835	chloroplast	NC_037228.1/	98	144	37
Anemopaegma chamberlaynii	Eudicot	0.168933	37.6232	chloroplast	NC_037229.1/	98	144	37
Anemopaegma foetidum	Eudicot	0.167413	37.8184	chloroplast	NC_037230.1/	98	144	37
Anemopaegma glaucum	Eudicot	0.168784	37.7062	chloroplast	NC_037231.1/	98	144	37
Anemopaegma oligoneuron	Eudicot	0.167621	37.7113	chloroplast	NC_037232.1/	98	144	37
Anemopaegma prostratum	Eudicot	0.168172	37.6918	chloroplast	NC_042920.1/MK415799.1	98	144	37
Anethum graveolens	Eudicot	0.153356	37.6523	chloroplast	NC_029470.1/KR011055.1	84	131	37
Aneura mirabilis	Bryophyte	0.108007	40.6233	chloroplast	NC_010359.1/EU043314.1	62	128	37
Aneura pinguis	Bryophyte	0.120698	40.0205	chloroplast	NC_035617.1/KY702720.1	73	126	36
Angelesia splendens	Eudicot	0.162184	36.3482	chloroplast	NC_030545.1/KX180051.1	83	130	37
Angelica acutiloba	Eudicot	0.147074	37.5342	chloroplast	NC_029391.1/KT963036.1	85	128	35
Angelica anomala	Eudicot	0.147145	37.5072	chloroplast	NC_057139.1/MT921977.1	84	129	36
Angelica apaensis	Eudicot	0.147021	37.5082	chloroplast	NC_057132.1/MT921966.1	84	129	36
Angelica biserrata	Eudicot	0.146677	37.5376	chloroplast	NC_057127.1/MT921960.1	84	129	36
Angelica cartilaginomarginata	Eudicot	0.146582	37.4903	chloroplast	NC_057138.1/MT921976.1	84	129	36
Angelica dahurica	Eudicot	0.146918	37.5243	chloroplast	NC_029392.1/KT963037.1	85	129	36
Angelica decursiva	Eudicot	0.146158	37.5785	chloroplast	NC_057130.1/MT921964.1	84	129	36
Angelica gigas	Eudicot	0.146916	37.5596	chloroplast	NC_029393.1/KT963038.1	85	128	35
Angelica kangdingensis	Eudicot	0.146529	37.4718	chloroplast	NC_057131.1/MT921965.1	84	129	36
Angelica keiskei	Eudicot	0.147007	37.5105	chloroplast	NC_054219.1/MW125613.1	84	128	36
Angelica laxifoliata	Eudicot	0.147026	37.4757	chloroplast	NC_040122.1/MH180258.1	85	129	36
Angelica maowenensis	Eudicot	0.146882	37.4437	chloroplast	NC_057133.1/MT921967.1	84	129	36
Angelica megaphylla	Eudicot	0.146724	37.5201	chloroplast	NC_057128.1/MT921962.1	84	129	36
Angelica morii	Eudicot	0.152858	37.4851	chloroplast	NC_057141.1/MT921982.1	82	125	35
Angelica nitida	Eudicot	0.146789	37.4251	chloroplast	NC_057137.1/MT921975.1	84	129	36
Angelica omeiensis	Eudicot	0.147814	37.5851	chloroplast	NC_057135.1/MT921970.1	84	129	36
Angelica polymorpha	Eudicot	0.147127	37.5281	chloroplast	NC_041580.1/MH260705.1	85	129	36
Angelica porphyrocaulis	Eudicot	0.146859	37.5326	chloroplast	NC_057136.1/MT921973.1	84	129	36
Angelica pseudoselinum	Eudicot	0.148942	37.4837	chloroplast	NC_057134.1/MT921968.1	84	129	36
Angelica sinensis	Eudicot	0.142485	37.491	chloroplast	NC_042826.1/MH778543.1	80	125	35
Angelica sylvestris	Eudicot	0.147158	37.5454	chloroplast	NC_051890.1/MN275034.1	84	128	36
Angelica tianmuensis	Eudicot	0.147308	37.5458	chloroplast	NC_057126.1/MT921958.1	84	129	36
Angelica tsinlingensis	Eudicot	0.163618	37.458	chloroplast	NC_057140.1/MT921981.1	99	144	37
Angelica valida	Eudicot	0.146833	37.4807	chloroplast	NC_057129.1/MT921963.1	84	129	36
Angiopteris evecta	Pteridophyte	0.153901	35.4806	chloroplast	NC_008829.1/DQ821119.1	88	141	45
Angiopteris yunnanensis	Pteridophyte	0.152962	35.4441	chloroplast	NC_052844.1/MN508633.1	89	136	39
Angophora costata	Eudicot	0.160326	36.7551	chloroplast	KC180805.1	85	135	37
Angophora floribunda	Eudicot	0.160245	36.7575	chloroplast	NC_022411.1/KC180804.1	85	135	37
Anigozanthos flavidus	Monocot	0.137426	34.1777	chloroplast	NC_040160.1/MH588512.1	79	113	29
Ankyra judayi	Algae	0.157224	28.3125	chloroplast	NC_029735.1/KT199255.1	69	109	33
Annona muricata	Magnoliids	0.196038	39.9157	chloroplast	NC_052008.1/MT742546.1	111	158	38
Annona reticulata	Magnoliids	0.201906	39.5565	chloroplast	NC_052009.1/MT742547.1	115	164	40
Anoectochilus emeiensis	Monocot	0.15265	36.8745	chloroplast	NC_033895.1/LC057212.1	81	134	39
Anoectochilus zhejiangensis	Monocot	0.152509	36.8765	chloroplast	NC_054353.1/MW173020.1	86	134	38
Anogramma chaerophylla	Pteridophyte	0.148099	40.2535	chloroplast	NC_040210.1/MH173080.1	87	130	35
Anomochloa marantoidea	Monocot	0.138412	38.6599	chloroplast	NC_014062.1/GQ329703.1	85	145	37
Anthericum ramosum	Monocot	0.155812	37.2924	chloroplast	NC_035972.1/KX790364.1	82	133	38
Anthoceros agrestis	Bryophyte	0.16079	32.3223	chloroplast	NC_049002.1/MN544311.1	90	137	37
Anthoceros punctatus	Bryophyte	0.160692	32.3476	chloroplast	NC_049001.1/MN544310.1	90	137	37
Anthriscus cerefolium	Eudicot	0.154719	37.4201	chloroplast	NC_015113.1/GU456628.1	85	132	37
Anthurium huixtlense	Monocot	0.163116	36.2233	chloroplast	NC_051870.1/MN996266.1	84	130	37
Antiaris toxicaria	Eudicot	0.161412	35.8685	chloroplast	NC_042884.1/MH606237.1	84	130	37
Antirhea chinensis	Eudicot	0.155616	37.5662	chloroplast	NC_044102.1/MK102723.1	80	131	37
Antrophyum semicostatum	Pteridophyte	0.150274	40.0781	chloroplast	NC_040176.1/MH173087.1	87	127	32
Anzhengxia yechengnica	Eudicot	0.155181	36.1178	chloroplast	NC_050784.1/MT845119.1	85	130	37
Aphanamixis polystachya	Eudicot	0.160236	37.5789	chloroplast	NC_048996.1/MN106249.1	84	130	37
Aphananthe aspera	Eudicot	0.157687	36.3898	chloroplast	NC_039726.1/MH118117.1	84	129	37
Aphanochaete confervicola	Algae	0.15792	27.0466	chloroplast	NC_047441.1/MN659373.1	70	102	29
Aphanochaete elegans	Algae	0.150157	23.8823	chloroplast	NC_047440.1/MN701585.1	68	100	29
Aphelandra knappiae	Eudicot	0.152457	38.46	chloroplast	NC_041424.1/MH909777.1	86	131	37
Aphragmus involucratus	Eudicot	0.153077	36.7299	chloroplast	NC_049579.1/MK637653.1	87	132	37
Aphragmus nepalensis	Eudicot	0.149346	36.5741	chloroplast	NC_049584.1/MK637658.1	80	132	37
Aphyllanthes monspeliensis	Monocot	0.157009	36.8068	chloroplast	NC_035968.1/KX790360.1	85	133	38
Aphyllon fasciculatum	Eudicot	0.106796	34.6642	chloroplast	NC_039679.1/MH499248.1	34	91	36
Apios americana	Eudicot	0.148772	35.4979	chloroplast	NC_025909.1/KF856618.1	82	125	35
Apium graveolens	Eudicot	0.15205	37.6376	chloroplast	MK036045.1	84	129	37
Apocynum venetum	Eudicot	0.156596	38.1472	chloroplast	NC_053902.1/MT365042.1	85	132	37
Aponogeton abyssinicus	Monocot	0.154562	36.9192	chloroplast	NC_053910.1/MN266476.1	85	130	37
Aponogeton desertorum	Monocot	0.15459	36.862	chloroplast	NC_053911.1/MN266477.1	85	130	37
Aponogeton lakhonensis	Monocot	0.15486	36.8552	chloroplast	NC_053912.1/MN266478.1	85	130	37
Aponogeton rehmannii	Monocot	0.154528	36.981	chloroplast	NC_053913.1/MN266479.1	85	130	37
Aponogeton undulatus	Monocot	0.154167	37.0001	chloroplast	NC_053914.1/MN266480.1	85	130	37
Apostasia odorata	Monocot	0.159285	35.7403	chloroplast	NC_030722.1/KM244734.1	86	133	38
Apostasia ramifera	Monocot	0.157518	35.7959	chloroplast	NC_050919.1/MT864006.1	77	132	38
Apostasia shenzhenica	Monocot	0.151676	35.082	chloroplast	NC_039812.1/MG772639.1	81	118	33
Apostasia wallichii	Monocot	0.156126	36.0657	chloroplast	NC_036260.1/LC199394.1	71	135	39
Aquilaria beccariana	Eudicot	0.174831	36.7069	chloroplast	NC_052855.1/MN125347.1	89	135	38
Aquilaria crassna	Eudicot	0.17483	36.6997	chloroplast	NC_043844.1/MK779998.1	79	127	38
Aquilaria hirta	Eudicot	0.174761	36.713	chloroplast	NC_052856.1/MN125349.1	90	137	39
Aquilaria malaccensis	Eudicot	0.174832	36.709	chloroplast	NC_041117.1/MH286934.1	92	140	39
Aquilaria microcarpa	Eudicot	0.174819	36.7151	chloroplast	NC_052857.1/MN125350.1	90	136	38
Aquilaria rostrata	Eudicot	0.174693	36.7479	chloroplast	NC_052858.1/MN125351.1	89	135	38
Aquilaria sinensis	Eudicot	0.159565	37.1078	chloroplast	KT148967.1	87	130	34
Aquilaria subintegra	Eudicot	0.174828	36.7012	chloroplast	NC_052859.1/MN147871.1	89	135	38
Aquilaria yunnanensis	Eudicot	0.174885	36.7018	chloroplast	NC_036940.1/MG656407.1	87	135	38
Aquilegia barnebyi	Eudicot	0.161954	38.9771	chloroplast	NC_053820.1/MN882557.1	81	140	45
Aquilegia coerulea	Eudicot	0.161429	39.0463	chloroplast	NC_041528.1/MK569474.1	81	140	45
Aquilegia ecalcarata	Eudicot	0.161795	38.9672	chloroplast	NC_041529.1/MK569475.1	81	140	45
Aquilegia rockii	Eudicot	0.162123	38.9538	chloroplast	NC_046738.1/MK573514.1	83	130	39
Arabidella trisecta	Eudicot	0.155067	36.4404	chloroplast	NC_049590.1/MK637664.1	86	132	37
Arabidopsis arenicola	Eudicot	0.15461	36.3515	chloroplast	NC_030346.1/LT161899.1	85	129	37
Arabidopsis arenosa	Eudicot	0.154871	36.3722	chloroplast	NC_029334.1/LN877380.1	85	129	37
Arabidopsis cebennensis	Eudicot	0.154504	36.3609	chloroplast	NC_029335.1/LN877381.1	85	129	37
Arabidopsis croatica	Eudicot	0.154728	36.3586	chloroplast	NC_030347.1/LT161927.1	85	129	37
Arabidopsis halleri	Eudicot	0.154671	36.3598	chloroplast	NC_034366.1/KX886356.1	85	130	37
Arabidopsis lyrata	Eudicot	0.154678	36.3504	chloroplast	NC_034365.1/KX886355.1	85	130	37
Arabidopsis neglecta	Eudicot	0.154799	36.3736	chloroplast	NC_030348.1/LT161968.1	85	129	37
Arabidopsis pedemontana	Eudicot	0.154895	36.3194	chloroplast	NC_029336.1/LN877384.1	85	129	37
Arabidopsis petrogena	Eudicot	0.154865	36.3788	chloroplast	NC_030349.1/LT161979.1	85	129	37
Arabidopsis suecica	Eudicot	0.154366	36.3092	chloroplast	NC_030350.1/LT161984.1	85	129	37
Arabidopsis thaliana	Eudicot	0.154478	36.2938	chloroplast	Pltd:NC_000932.1/AP000423.1	85	129	37
Arabidopsis umezawana	Eudicot	0.154645	36.3607	chloroplast	NC_030351.1/LT161987.1	85	129	37
Arabis flagellosa Kifune	Eudicot	0.153673	36.4007	chloroplast	NC_037475.1/LC361351.1	86	131	37
Arabis hirsuta	Eudicot	0.153689	36.3962	chloroplast	NC_009268.1/AP009369.1	84	129	37
Arabis josiae	Eudicot	0.152881	36.4911	chloroplast	NC_049580.1/MK637654.1	87	132	37
Arabis paniculata	Eudicot	0.153541	36.4053	chloroplast	NC_053754.1/MT019991.1	85	128	35
Arabis verna	Eudicot	0.154651	36.3884	chloroplast	NC_049591.1/MK637665.1	86	132	37
Arachis hypogaea	Eudicot	0.156391	36.3678	chloroplast	Pltd:NC_037358.1/	83	131	39
Aralia atropurpurea	Eudicot	0.156226	38.1435	chloroplast	NC_056999.1/MK778455.1	87	133	37
Aralia continentalis	Eudicot	0.155999	38.1496	chloroplast	NC_041648.1/MG914654.1	88	132	36
Aralia cordata	Eudicot	0.156087	38.1319	chloroplast	NC_040964.1/MH778959.1	88	134	37
Araucaria araucana	Gymnosperm	0.146005	36.5727	chloroplast	NC_045394.1/KY404931.1	80	123	37
Araucaria bidwillii	Gymnosperm	0.146042	36.5231	chloroplast	NC_045395.1/KY404933.1	82	125	37
Araucaria cunninghamii	Gymnosperm	0.146337	36.6872	chloroplast	NC_050253.1/MT227812.1	82	123	36
Archibaccharis asperifolia	Eudicot	0.151984	37.3717	chloroplast	NC_034848.1/KX063859.1	85	131	36
Archidendron lucyi	Eudicot	0.17687	35.2106	chloroplast	NC_034988.1/KX852438.1	92	138	37
Archontophoenix alexandrae	Monocot	0.159196	37.2082	chloroplast	NC_046017.1/MN812494.1	86	132	38
Arctium lappa	Eudicot	0.152708	37.683	chloroplast	MH671331.1	87	130	36
Ardisia bullata	Eudicot	0.155088	37.3775	chloroplast	NC_054287.1/MT505713.1	87	133	37
Ardisia mamillata	Eudicot	0.156757	37.0414	chloroplast	NC_057115.1/MN136062.1	87	133	37
Areca catechu	Monocot	0.158689	37.2987	chloroplast	NC_050163.1/MT559306.1	86	131	37
Arenga pinnata	Monocot	0.159598	36.9535	chloroplast	NC_045907.1/MN885894.1	86	132	38
Arisaema erubescens	Monocot	0.167607	35.2748	chloroplast	NC_051541.1/MT676834.1	84	129	36
Arisaema ringens	Monocot	0.160792	36.5292	chloroplast	NC_044118.1/MK111107.1	86	131	37
Arisarum simorrhinum	Monocot	0.164961	36.5135	chloroplast	NC_056328.1/MN046886.1	85	131	37
Aristida behriana	Monocot	0.137074	38.5711	chloroplast	NC_046729.1/MK570613.1	85	133	40
Aristida congesta	Monocot	0.134072	38.3369	chloroplast	NC_046731.1/MK570615.1	83	131	40
Aristida diffusa	Monocot	0.137542	38.4435	chloroplast	NC_046732.1/MK570616.1	85	133	40
Aristida glaziovii	Monocot	0.132603	38.4147	chloroplast	NC_046413.1/MK570617.1	85	133	40
Aristida pruinosa	Monocot	0.137353	38.5401	chloroplast	NC_042836.1/MK590083.1	81	127	38
Aristida rufescens	Monocot	0.137659	38.5264	chloroplast	NC_036130.1/MF563384.1	82	130	40
Aristida stipitata	Monocot	0.138226	38.4255	chloroplast	NC_046730.1/MK570614.1	85	133	40
Aristida ternipes	Monocot	0.136231	38.4722	chloroplast	NC_037164.1/MF460978.1	83	129	38
Aristolochia contorta	Magnoliids	0.160576	38.2685	chloroplast	NC_036152.1/MF539927.1	85	131	37
Aristolochia debilis	Magnoliids	0.159793	38.2858	chloroplast	NC_036153.1/MF539928.1	85	131	37
Aristolochia kaempferi	Magnoliids	0.159612	38.8079	chloroplast	NC_041452.1/MK503928.1	85	132	38
Aristolochia kunmingensis	Magnoliids	0.160051	38.7377	chloroplast	NC_041451.1/MK503927.1	85	132	38
Aristolochia kwangsiensis	Magnoliids	0.159849	38.8104	chloroplast	NC_052833.1/MN965793.1	81	125	38
Aristolochia macrophylla	Magnoliids	0.160493	38.636	chloroplast	NC_041453.1/MK503929.1	85	132	38
Aristolochia manshuriensis	Magnoliids	0.160182	38.7016	chloroplast	NC_046766.1/MN132862.1	85	131	38
Aristolochia mollissima	Magnoliids	0.159653	38.8054	chloroplast	NC_041457.1/MK503933.1	85	132	38
Aristolochia moupinensis	Magnoliids	0.159374	38.7541	chloroplast	NC_041454.1/MK503930.1	85	131	38
Aristolochia tagala	Magnoliids	0.159308	38.4664	chloroplast	NC_041455.1/MK503931.1	85	130	37
Aristolochia tubiflora	Magnoliids	0.16052	38.3011	chloroplast	NC_041456.1/MK503932.1	85	130	37
Arnebia euchroma	Eudicot	0.15025	37.6106	chloroplast	NC_053782.1/MT975393.1	86	132	37
Arnebia guttata	Eudicot	0.150311	37.6759	chloroplast	NC_053780.1/MT975391.1	86	132	37
Arnebia tibetana	Eudicot	0.150465	37.6646	chloroplast	NC_053781.1/MT975392.1	86	132	37
Aronia arbutifolia	Eudicot	0.159777	36.6004	chloroplast	NC_045391.1/MN061996.1	83	130	37
Arracacia xanthorrhiza	Eudicot	0.143989	37.4779	chloroplast	NC_032364.1/KY117235.1	71	111	33
Artemisia argyi	Eudicot	0.151192	37.4597	chloroplast	NC_030785.1/KM386991.1	84	128	36
Artemisia capillaris	Eudicot	0.151056	37.4596	chloroplast	NC_031400.1/KU736963.1	88	133	37
Artemisia frigida	Eudicot	0.151076	37.4758	chloroplast	JX293720.1	87	134	37
Artemisia fukudo	Eudicot	0.151021	37.4564	chloroplast	NC_044156.1/MK569048.1	88	133	37
Artemisia gmelinii	Eudicot	0.151318	37.4232	chloroplast	NC_031399.1/KU736962.1	88	133	37
Artemisia maritima	Eudicot	0.151061	37.4484	chloroplast	NC_045093.1/MK532038.1	87	132	37
Artemisia montana	Eudicot	0.15113	37.477	chloroplast	NC_025910.1/KF887960.1	86	133	37
Artemisia ordosica	Eudicot	0.151209	37.4435	chloroplast	NC_046571.1/MN932370.1	87	134	37
Artemisia scoparia	Eudicot	0.15106	37.4527	chloroplast	NC_045286.1/MN385624.1	87	133	37
Artemisia selengensis	Eudicot	0.151215	37.4612	chloroplast	NC_039647.1/MH042532.1	88	133	37
Arthraxon hispidus	Monocot	0.140507	38.2792	chloroplast	NC_035048.1/KY596179.1	82	129	38
Arthraxon lanceolatus	Monocot	0.140381	38.283	chloroplast	NC_035017.1/KY596127.1	82	129	38
Arthraxon microphyllus	Monocot	0.139858	38.2853	chloroplast	NC_035050.1/KY596183.1	82	129	38
Arthraxon prionodes	Monocot	0.140486	38.2729	chloroplast	NC_030613.1/KU291471.1	83	129	38
Artocarpus camansi	Eudicot	0.160096	35.9822	chloroplast	NC_054247.1/MW149075.1	87	132	37
Artocarpus hypargyreus	Eudicot	0.160952	35.7964	chloroplast	NC_057287.1/MN720648.1	84	129	37
Artocarpus petelotii	Eudicot	0.161009	35.7881	chloroplast	NC_056286.1/MW250918.1	80	125	36
Arundinaria fargesii	Monocot	0.139696	38.8801	chloroplast	NC_024712.1/	83	129	38
Arundinaria gigantea	Monocot	0.138935	38.9326	chloroplast	NC_020341.1/JX235347.1	83	135	40
Arundinaria humbertii	Monocot	0.140032	38.7883	chloroplast	NC_044488.1/MF508721.1	82	130	40
Arundinella deppeana	Monocot	0.140804	38.3732	chloroplast	NC_030620.1/KU291490.1	83	131	40
Arundo donax	Monocot	0.137093	38.6293	chloroplast	NC_037077.1/KX109945.1	97	143	38
Arundo formosana	Monocot	0.136919	38.7295	chloroplast	NC_054211.1/MW013315.1	83	129	38
Arundo plinii	Monocot	0.137128	38.623	chloroplast	NC_034652.1/KX109946.1	97	142	37
Asarum minus	Magnoliids	0.015553	32.2832	chloroplast	NC_037503.1/MG554424.1	7	12	5
Asarum sieboldii	Magnoliids	0.193356	36.2006	chloroplast	NC_037190.1/MG551543.1	99	145	38
Asclepias nivea	Eudicot	0.161592	37.9202	chloroplast	KF539844.1	85	131	37
Asclepias syriaca	Eudicot	0.158719	37.8291	chloroplast	NC_022432.1/KF386166.1	83	131	37
Asparagus filicinus	Monocot	0.156674	37.5659	chloroplast	NC_046783.1/MK920078.1	72	124	37
Asparagus officinalis	Monocot	0.156699	37.5886	chloroplast	NC_034777.1/KY364194.1	83	136	38
Asparagus racemosus	Monocot	0.156742	37.5522	chloroplast	NC_047472.1/MN736960.1	86	131	36
Asparagus schoberioides	Monocot	0.156875	37.5675	chloroplast	NC_035969.1/KX790361.1	86	132	37
Asparagus setaceus	Monocot	0.156978	37.4785	chloroplast	NC_047458.1/MK950153.1	88	133	37
Asperuginoides axillaris	Eudicot	0.153206	36.4894	chloroplast	NC_049575.1/MK637649.1	86	132	37
Aspidogyne longicornu	Monocot	0.153436	36.9229	chloroplast	NC_047206.1/MN597437.1	87	134	38
Aspidopterys obcordata	Eudicot	0.160453	36.6257	chloroplast	NC_049898.1/MT590775.1	83	126	37
Asplenium nidus	Pteridophyte	0.156173	40.8509	chloroplast	NC_045119.1/MK002975.1	88	130	33
Asplenium pekinense	Pteridophyte	0.152479	41.1617	chloroplast	NC_035837.1/KY427331.1	88	131	34
Asplenium prolongatum	Pteridophyte	0.151115	40.847	chloroplast	NC_035838.1/KY427332.1	87	129	33
Asta schaffneri	Eudicot	0.154333	36.1413	chloroplast	NC_049588.1/MK637662.1	87	132	37
Astelia australiana	Monocot	0.157942	37.736	chloroplast	NC_045865.1/MN839533.1	86	132	38
Aster altaicus	Eudicot	0.152446	37.3424	chloroplast	NC_034996.1/KX352465.1	84	130	37
Aster flaccidus	Eudicot	0.152431	37.3487	chloroplast	NC_052918.1/MT796625.1	86	130	36
Aster hersileoides	Eudicot	0.152345	37.3041	chloroplast	NC_042944.1/MK290823.1	87	133	37
Aster hypoleucus	Eudicot	0.1523	37.3106	chloroplast	NC_046503.1/MK290824.1	86	132	37
Aster indicus	Eudicot	0.152885	37.2509	chloroplast	NC_040126.1/MG710386.1	85	132	37
Aster pekinensis	Eudicot	0.152815	37.3013	chloroplast	NC_056301.1/MW255593.1	85	130	37
Aster spathulifolius	Eudicot	0.14951	37.7085	chloroplast	NC_027434.1/KF279514.1	87	132	37
Aster tataricus	Eudicot	0.152992	37.2569	chloroplast	NC_042913.1/MH669275.1	84	130	37
Asterionellopsis glacialis	Algae	0.146024	31.1189	chloroplast	NC_024080.1/KC509520.1	145	185	31
Asteropyrum cavaleriei	Eudicot	0.16366	37.9604	chloroplast	NC_041530.1/MK569476.1	92	140	37
Asteropyrum peltatum	Eudicot	0.164455	37.9502	chloroplast	NC_045850.1/MG734862.1	95	140	37
Astilboides tabularis	Eudicot	0.157147	37.6826	chloroplast	NC_051893.1/MT316511.1	86	131	37
Astragalus gummifer	Eudicot	0.123425	34.0782	chloroplast	NC_047251.1/MN746310.1	76	109	29
Astragalus laxmannii	Eudicot	0.122844	34.1148	chloroplast	NC_052923.1/MT786136.1	75	110	30
Astragalus mongholicus	Eudicot	0.123582	34.0907	chloroplast	NC_029828.1/KU666554.1	76	108	28
Astrebla lappacea	Monocot	0.135801	38.3311	chloroplast	NC_042839.1/MK590086.1	81	127	38
Astrocaryum aculeatum	Monocot	0.156804	37.4302	chloroplast	NC_044482.1/MH537788.1	87	133	38
Astrocaryum murumuru	Monocot	0.156801	37.4188	chloroplast	NC_044481.1/MH537787.1	87	133	38
Astrosyne radiata	Algae	0.131032	28.7724	chloroplast	NC_038008.1/MG755807.1	133	164	26
Atelanthera perpusilla	Eudicot	0.154053	36.1895	chloroplast	NC_050785.1/MT845120.1	85	130	37
Athyrium anisopterum	Pteridophyte	0.151284	43.9842	chloroplast	NC_035738.1/KY419703.1	87	132	35
Athyrium brevifrons	Pteridophyte	0.151345	43.7596	chloroplast	NC_050007.1/MN712464.1	89	127	30
Athyrium opacum	Pteridophyte	0.150979	43.6922	chloroplast	NC_035841.1/KY427335.1	88	132	35
Athyrium sheareri	Pteridophyte	0.151068	43.5479	chloroplast	NC_035836.1/KY427330.1	88	132	35
Athyrium sinense	Pteridophyte	0.151319	43.7592	chloroplast	NC_035839.1/KY427333.1	88	132	35
Atractylodes carlinoides	Eudicot	0.152294	37.7658	chloroplast	NC_057124.1/MT834524.1	84	128	35
Atractylodes chinensis	Eudicot	0.153258	37.7031	chloroplast	NC_037484.1/MG874805.1	88	125	29
Atractylodes japonica	Eudicot	0.153208	37.7017	chloroplast	NC_056949.1/MW301112.1	87	133	36
Atractylodes koreana	Eudicot	0.153232	37.6977	chloroplast	NC_056987.1/MW301113.1	87	131	36
Atractylodes lancea	Eudicot	0.153201	37.6988	chloroplast	NC_037483.1/MG874804.1	88	125	29
Atractylodes macrocephala	Eudicot	0.153256	37.7042	chloroplast	NC_044671.1/MN117071.1	88	125	29
Atriplex centralasiatica	Eudicot	0.152237	37.2748	chloroplast	NC_045304.1/MK867774.1	85	130	37
Atropa belladonna	Eudicot	0.156687	37.5641	chloroplast	NC_004561.1/AJ316582.1	85	130	37
Atropanthe sinensis	Eudicot	0.156565	37.6182	chloroplast	NC_044471.1/MK411818.1	86	133	39
Attheya longicornis	Algae	0.129565	31.1025	chloroplast	NC_037999.1/MG755798.1	134	167	26
Atuna racemosa	Eudicot	0.162718	36.2566	chloroplast	NC_030546.1/KX180052.1	83	130	37
Aubrieta parviflora	Eudicot	0.154495	36.4782	chloroplast	NC_049585.1/MK637659.1	86	132	37
Aucuba obcordata	Eudicot	0.157993	37.7523	chloroplast	NC_056113.1/MN015608.1	85	130	37
Aureoumbra lagunensis	Protist	0.094346	33.6389	chloroplast	NC_012903.1/GQ231542.1	110	141	27
Aurinia corymbosa	Eudicot	0.153968	35.9627	chloroplast	NC_049576.1/MK637650.1	87	132	37
Australopyrum retrofractum	Monocot	0.135417	38.38	chloroplast	NC_043840.1/MH331642.1	83	131	40
Austroblechnum melanocaulon	Pteridophyte	0.150202	43.6818	chloroplast	NC_035840.1/KY427334.1	88	132	35
Austrosteenisia blackii	Eudicot	0.152551	34.9824	chloroplast	NC_057276.1/MN936097.1	82	129	37
Auxenochlorella protothecoides	Algae	0.084576	30.7593	chloroplast	KC631634.1	78	109	31
Avena abyssinica	Monocot	0.135942	38.4892	chloroplast	NC_044158.1/	84	136	42
Avena agadiriana	Monocot	0.135945	38.492	chloroplast	NC_044159.1/	84	136	42
Avena atlantica	Monocot	0.136006	38.4843	chloroplast	NC_044163.1/	84	136	42
Avena barbata	Monocot	0.135946	38.4895	chloroplast	NC_044173.1/	84	136	42
Avena brevis	Monocot	0.135939	38.4856	chloroplast	NC_044172.1/	84	136	42
Avena canariensis	Monocot	0.135955	38.5164	chloroplast	NC_044161.1/	84	136	42
Avena clauda	Monocot	0.135557	38.4318	chloroplast	NC_044167.1/	84	134	41
Avena damascena	Monocot	0.135925	38.5065	chloroplast	NC_044166.1/	84	136	42
Avena eriantha	Monocot	0.13556	38.4324	chloroplast	NC_044157.1/	84	134	41
Avena fatua	Monocot	0.135889	38.5079	chloroplast	NC_044170.1/	84	136	42
Avena hirtula	Monocot	0.135937	38.4855	chloroplast	NC_050395.1/MK336392.1	84	131	39
Avena hispanica	Monocot	0.135935	38.4853	chloroplast	NC_044164.1/	84	136	42
Avena hybrida	Monocot	0.1359	38.5121	chloroplast	NC_044148.1/	84	136	42
Avena longiglumis	Monocot	0.135728	38.5271	chloroplast	NC_044169.1/	84	136	42
Avena lusitanica	Monocot	0.135879	38.5166	chloroplast	NC_044149.1/	84	136	42
Avena maroccana	Monocot	0.135887	38.5144	chloroplast	NC_044162.1/	84	136	42
Avena murphyi	Monocot	0.135892	38.5129	chloroplast	NC_044174.1/	84	136	42
Avena nuda	Monocot	0.135934	38.4834	chloroplast	NC_044147.1/	84	136	42
Avena occidentalis	Monocot	0.135893	38.5104	chloroplast	NC_044175.1/	84	136	42
Avena sterilis	Monocot	0.135887	38.5055	chloroplast	NC_031650.1/KX756180.1	84	131	39
Avena strigosa	Monocot	0.135938	38.4845	chloroplast	NC_044171.1/	84	136	42
Avena vaviloviana	Monocot	0.135946	38.4895	chloroplast	NC_044168.1/	84	136	42
Avena ventricosa	Monocot	0.135681	38.4099	chloroplast	NC_044165.1/	84	136	42
Avena wiestii	Monocot	0.135944	38.4886	chloroplast	NC_044160.1/	84	136	42
Averrhoa carambola	Eudicot	0.155965	36.5383	chloroplast	NC_033350.1/KX364202.1	83	131	37
Avicennia marina	Eudicot	0.147909	38.5095	chloroplast	NC_047414.1/MT108381.1	84	127	35
Axonopus compressus	Monocot	0.139227	38.6319	chloroplast	NC_046490.1/MN989413.1	89	140	41
Axonopus fissifolius	Monocot	0.13925	38.6434	chloroplast	NC_030501.1/KU291491.1	83	131	40
Axonopus ramosus	Monocot	0.139596	38.5863	chloroplast	NC_036129.1/MF563383.1	82	130	40
Azadirachta indica	Eudicot	0.160737	37.4873	chloroplast	NC_023792.1/KF986530.1	86	131	37
Azara serrata	Eudicot	0.158306	36.5236	chloroplast	NC_041433.1/MH719101.1	84	129	36
Aztecaster matudae	Eudicot	0.151925	37.4092	chloroplast	NC_034898.1/KX063935.1	85	131	36
Baccaurea ramiflora	Eudicot	0.161093	36.7099	chloroplast	NC_057309.1/MT900598.1	82	128	37
Baccharis genistelloides	Eudicot	0.153239	37.1668	chloroplast	NC_034852.1/KX063864.1	84	130	36
Baccharis tricuneata	Eudicot	0.15236	37.2978	chloroplast	NC_034868.1/KX063888.1	85	130	35
Bacopa monnieri	Eudicot	0.152495	37.5691	chloroplast	NC_047469.1/MN736955.1	87	133	36
Baijiania yunnanensis	Eudicot	0.158407	36.9712	chloroplast	NC_046871.1/MN542405.1	85	130	37
Balakata baccata	Eudicot	0.163988	35.6593	chloroplast	NC_057049.1/MW266130.1	81	129	37
Balsamocarpon brevifolium	Eudicot	0.156953	36.646	chloroplast	NC_041581.1/MH252075.1	82	128	35
Bambusa basihirsuta	Monocot	0.139377	38.9189	chloroplast	NC_050773.1/MK679799.1	82	128	38
Bambusa bicicatricata	Monocot	0.139398	38.9116	chloroplast	NC_050772.1/MK679798.1	82	128	38
Bambusa boniopsis	Monocot	0.139343	38.9191	chloroplast	NC_050754.1/MK679776.1	82	128	38
Bambusa cornigera	Monocot	0.139394	38.9213	chloroplast	NC_050770.1/MK679795.1	82	128	38
Bambusa emeiensis	Monocot	0.139493	38.9095	chloroplast	NC_015830.1/HQ337797.1	84	131	39
Bambusa flexuosa	Monocot	0.139355	38.9215	chloroplast	NC_050774.1/MK679800.1	82	128	38
Bambusa multiplex	Monocot	0.139394	38.9106	chloroplast	NC_024668.1/KJ722536.1	85	132	39
Bambusa odashimae	Monocot	0.139376	38.9113	chloroplast	NC_050771.1/MK679797.1	82	128	38
Bambusa oldhamii	Monocot	0.13935	38.9214	chloroplast	NC_012927.1/FJ970915.1	82	127	37
Bambusa oliveriana	Monocot	0.139446	38.9068	chloroplast	NC_050768.1/MK679792.1	82	128	38
Bambusa pervariabilis	Monocot	0.139393	38.9094	chloroplast	NC_053748.1/MN688610.1	85	132	39
Bambusa rigida	Monocot	0.1395	38.9082	chloroplast	NC_050300.1/MT648824.1	84	128	36
Bambusa rutila	Monocot	0.139361	38.914	chloroplast	NC_050775.1/MK679801.1	82	128	38
Bambusa sinospinosa	Monocot	0.139548	38.9235	chloroplast	NC_050781.1/MK679807.1	82	128	38
Bambusa teres	Monocot	0.139535	38.9243	chloroplast	NC_050751.1/MK679773.1	82	128	38
Bambusa ventricosa	Monocot	0.13946	38.9022	chloroplast	NC_042671.1/MH410121.1	84	131	39
Bambusa vulgaris	Monocot	0.139528	38.9241	chloroplast	NC_050780.1/MK679806.1	82	128	38
Banara guianensis	Eudicot	0.158577	36.5375	chloroplast	NC_043896.1/MH937752.1	86	131	37
Barbarea verna	Eudicot	0.154532	36.4339	chloroplast	NC_009269.1/AP009370.1	85	130	37
Barbeya oleoides	Eudicot	0.163827	35.4606	chloroplast	NC_040984.1/MG880221.1	84	129	37
Barclaya kunstleri	Magnoliids	0.160051	39.1394	chloroplast	NC_037718.1/KY392762.1	84	127	35
Barclaya longifolia	Magnoliids	0.158359	39.132	chloroplast	NC_035633.2/KY284156.3	89	134	37
Barklya syringifolia	Eudicot	0.15874	36.3897	chloroplast	NC_037761.1/MF135594.1	82	129	37
Barleria prionitis	Eudicot	0.152217	38.3223	chloroplast	NC_048478.1/MK548575.1	89	134	37
Barnardia japonica	Monocot	0.156079	37.6777	chloroplast	NC_035997.1/KX822775.1	84	133	38
Barthea barthei	Eudicot	0.155951	36.9853	chloroplast	NC_035661.1/KY873324.1	82	128	38
Bartramia pomiformis	Bryophyte	0.125886	29.2789	chloroplast	NC_050047.1/MT024676.1	82	124	34
Bathycoccus prasinos	Algae	0.0727	43.326	chloroplast	Pltd:NC_024811.1/FO082259.2	52	68	14
Bauhinia binata	Eudicot	0.15399	36.603	chloroplast	NC_037764.1/MF135597.1	82	129	37
Bazzania praerupta	Bryophyte	0.120158	35.4641	chloroplast	NC_043785.1/MH064512.1	84	131	36
Beesia calthifolia	Eudicot	0.158355	38.1466	chloroplast	NC_041531.1/MK569477.1	84	130	37
Begonia coptidifolia	Eudicot	0.169412	35.5701	chloroplast	NC_056110.1/MW080659.1	82	130	40
Begonia pulchrifolia	Eudicot	0.169589	35.5607	chloroplast	NC_045096.1/MN076318.1	91	142	43
Begonia versicolor	Eudicot	0.169506	35.5734	chloroplast	NC_047450.1/MK434325.1	89	138	41
Beilschmiedia appendiculata	Magnoliids	0.158639	38.9765	chloroplast	NC_051896.1/MT720932.1	80	126	36
Beilschmiedia brachythyrsa	Magnoliids	0.158546	39.0108	chloroplast	NC_051895.1/MT720931.1	80	126	36
Beilschmiedia brenesii	Magnoliids	0.158671	38.9825	chloroplast	NC_051897.1/MT720933.1	83	129	36
Beilschmiedia brevipaniculata	Magnoliids	0.158475	38.9973	chloroplast	NC_051898.1/MT720934.1	80	126	36
Beilschmiedia brunnea	Magnoliids	0.158323	39.0228	chloroplast	NC_051899.1/MT720935.1	83	129	36
Beilschmiedia delicata	Magnoliids	0.158518	39.0019	chloroplast	NC_051900.1/MT720936.1	80	126	36
Beilschmiedia fasciata	Magnoliids	0.158414	39.0123	chloroplast	NC_051901.1/MT720937.1	79	125	36
Beilschmiedia glauca	Magnoliids	0.158566	38.9636	chloroplast	NC_051902.1/MT720938.1	80	125	36
Beilschmiedia immersinervis	Magnoliids	0.158564	39.0089	chloroplast	NC_051903.1/MT720939.1	82	129	37
Beilschmiedia obtusifolia	Magnoliids	0.158233	39.086	chloroplast	NC_051904.1/MT720940.1	83	129	36
Beilschmiedia pergamentacea	Magnoliids	0.158438	38.9888	chloroplast	NC_051905.1/MT720941.1	80	126	36
Beilschmiedia pierreana	Magnoliids	0.158553	38.9983	chloroplast	NC_051906.1/MT720942.1	82	128	36
Beilschmiedia purpurascens	Magnoliids	0.158416	38.9916	chloroplast	NC_051917.1/MT720955.1	80	126	36
Beilschmiedia rufohirtella	Magnoliids	0.158496	38.9846	chloroplast	NC_051907.1/MT720943.1	80	126	36
Beilschmiedia tooram	Magnoliids	0.157423	39.0909	chloroplast	NC_051908.1/MT720944.1	83	129	36
Beilschmiedia yunnanensis	Magnoliids	0.158443	38.9837	chloroplast	NC_051909.1/MT720945.1	80	126	36
Bencomia exstipulata	Eudicot	0.152781	37.2199	chloroplast	NC_039924.1/MG682353.1	84	126	33
Benincasa hispida	Eudicot	0.156758	37.2109	chloroplast	NC_056352.1/MT379887.1	84	129	37
Bennettiodendron brevipes	Eudicot	0.158605	36.6716	chloroplast	NC_043885.1/MK046729.1	86	131	37
Bennettiodendron leprosipes	Eudicot	0.157872	36.738	chloroplast	NC_045898.1/MK281360.1	86	131	37
Benstonea copelandii	Monocot	0.157929	37.734	chloroplast	NC_057311.1/MN905941.1	85	133	38
Berberis amurensis	Eudicot	0.166636	38.0356	chloroplast	NC_030062.1/KM057374.1	94	140	38
Berberis koreana	Eudicot	0.166758	38.0372	chloroplast	NC_030063.1/KM057375.1	94	140	38
Berberis oiwakensis	Eudicot	0.165126	38.1127	chloroplast	NC_053535.1/MN735221.1	102	147	37
Berberis weiningensis	Eudicot	0.166275	38.0165	chloroplast	NC_056989.1/MW018363.1	99	145	38
Berchemia berchemiifolia	Eudicot	0.16041	37.1822	chloroplast	NC_037477.1/MG739656.1	82	129	37
Berchemia lineata	Eudicot	0.154962	37.0259	chloroplast	NC_051560.1/MT621210.1	84	131	37
Berchemiella wilsonii	Eudicot	0.160076	37.2329	chloroplast	NC_043912.1/MH938366.1	83	131	36
Bergenia scopulosa	Eudicot	0.156041	37.7651	chloroplast	NC_036061.1/KY412195.1	85	132	37
Bertholletia excelsa	Eudicot	0.160472	36.4263	chloroplast	NC_036412.1/MF359948.1	91	136	37
Bertolonia acuminata	Eudicot	0.156045	36.9669	chloroplast	NC_031876.1/KX826820.1	85	130	37
Beschorneria septentrionalis	Monocot	0.157043	37.7718	chloroplast	NC_032699.1/KX931451.1	85	132	38
Betula chichibuensis	Eudicot	0.160791	36.0107	chloroplast	NC_047177.1/LC542973.1	88	132	37
Betula cordifolia	Eudicot	0.160771	35.9897	chloroplast	NC_037473.1/MG386401.1	94	139	37
Betula lenta	Eudicot	0.160618	36.09	chloroplast	NC_039992.1/MG386366.1	85	131	37
Betula microphylla	Eudicot	0.160489	36.0529	chloroplast	NC_057498.1/MT310900.1	83	120	37
Betula nana	Eudicot	0.160579	36.0651	chloroplast	NC_033978.1/KX703002.1	86	134	40
Betula occidentalis	Eudicot	0.160309	36.0834	chloroplast	NC_039993.1/MG386367.1	85	131	37
Betula pendula	Eudicot	0.160523	36.0708	chloroplast	NC_044852.1/MG966529.2	82	128	37
Betula platyphylla	Eudicot	0.161349	35.9977	chloroplast	NC_039994.1/MG386368.1	85	131	37
Betula populifolia	Eudicot	0.160263	36.0451	chloroplast	NC_039995.1/MG386369.1	85	131	37
Betula pubescens	Eudicot	0.158647	36.4003	chloroplast	NC_039996.1/MG386370.1	85	131	37
Biancaea sappan	Eudicot	0.160192	35.9775	chloroplast	NC_049085.1/MN933929.1	83	129	36
Biddulphia biddulphiana	Algae	0.122128	29.8466	chloroplast	NC_038006.1/MG755805.1	132	164	25
Biddulphia tridens	Algae	0.126286	30.0382	chloroplast	NC_038007.1/MG755806.1	131	165	27
Bidens alba	Eudicot	0.151653	37.4539	chloroplast	NC_047269.1/	83	129	36
Bidens amplectens	Eudicot	0.151765	37.4764	chloroplast	NC_047267.1/	84	130	36
Bidens asymmetrica	Eudicot	0.151856	37.4638	chloroplast	NC_047268.1/	83	129	36
Bidens campylotheca	Eudicot	0.151788	37.4615	chloroplast	NC_047253.1/	83	129	36
Bidens cervicata	Eudicot	0.151831	37.4647	chloroplast	NC_047264.1/	84	130	36
Bidens conjuncta	Eudicot	0.151714	37.4758	chloroplast	NC_047263.1/	83	129	36
Bidens cosmoides	Eudicot	0.151818	37.4718	chloroplast	NC_047278.1/	83	129	36
Bidens forbesii	Eudicot	0.15166	37.4753	chloroplast	NC_047252.1/	83	129	36
Bidens frondosa	Eudicot	0.15049	37.542	chloroplast	NC_050965.1/MT178455.1	86	132	37
Bidens hawaiensis	Eudicot	0.15168	37.4717	chloroplast	NC_047259.1/	83	129	36
Bidens hillebrandiana	Eudicot	0.151798	37.4807	chloroplast	NC_046893.1/	83	129	36
Bidens macrocarpa	Eudicot	0.151774	37.4682	chloroplast	NC_047274.1/	83	129	36
Bidens mauiensis	Eudicot	0.151826	37.4666	chloroplast	NC_047254.1/	83	129	36
Bidens menziesii	Eudicot	0.151791	37.4778	chloroplast	NC_047273.1/	83	129	36
Bidens micrantha	Eudicot	0.151665	37.4754	chloroplast	NC_047277.1/	83	129	36
Bidens molokaiensis	Eudicot	0.15171	37.4702	chloroplast	NC_047261.1/	83	129	36
Bidens pachyloma	Eudicot	0.151284	37.4481	chloroplast	NC_047272.1/	83	129	36
Bidens pilosa	Eudicot	0.150542	37.5417	chloroplast	NC_046793.1/MN729611.1	87	133	37
Bidens sandvicensis	Eudicot	0.151794	37.4633	chloroplast	NC_047276.1/	83	129	36
Bidens schimperi	Eudicot	0.150932	37.4626	chloroplast	NC_047271.1/	83	129	36
Bidens torta	Eudicot	0.151807	37.4732	chloroplast	NC_047275.1/	84	130	36
Bidens valida	Eudicot	0.151722	37.4751	chloroplast	NC_047256.1/	85	131	36
Bidens wiebkei	Eudicot	0.151688	37.4756	chloroplast	NC_047262.1/	83	129	36
Biscutella baetica	Eudicot	0.154138	36.4018	chloroplast	NC_039952.1/MH359178.1	87	132	37
Biscutella laevigata	Eudicot	0.154217	36.3825	chloroplast	NC_049595.1/MK637669.1	86	132	37
Biscutella lyrata	Eudicot	0.15372	36.3707	chloroplast	NC_039953.1/MH359179.1	87	132	37
Biscutella vincentina	Eudicot	0.154226	36.3979	chloroplast	NC_049601.1/MK637675.1	87	132	37
Bixa orellana	Eudicot	0.159708	36.4152	chloroplast	NC_041550.1/MH025909.1	84	130	37
Blakea schlimii	Eudicot	0.155862	37.0578	chloroplast	NC_031877.1/KX826821.1	85	130	37
Blakiella bartsiifolia	Eudicot	0.151965	37.2875	chloroplast	NC_034866.1/KX063886.1	85	130	35
Blastus pauciflorus	Eudicot	0.155983	37.0258	chloroplast	NC_046463.1/MN517839.1	84	130	37
Blepharis ciliaris	Eudicot	0.149717	38.516	chloroplast	NC_046601.1/MK548576.1	89	134	37
Bletilla formosana	Monocot	0.158968	37.2918	chloroplast	NC_045842.1/MN526744.1	86	132	37
Bletilla ochracea	Monocot	0.157431	37.2932	chloroplast	NC_029483.1/KT695602.1	78	140	38
Bletilla striata	Monocot	0.157393	37.2304	chloroplast	NC_028422.1/KT588924.1	78	139	37
Blidingia minima	Algae	0.170702	29.2158	chloroplast	NC_054284.1/MT948112.1	59	85	23
Boechera breweri	Eudicot	0.155147	36.4448	chloroplast	NC_049593.1/MK637667.1	87	132	37
Boechera davidsonii	Eudicot	0.154935	36.465	chloroplast	NC_049594.1/MK637668.1	87	132	37
Boechera laevigata	Eudicot	0.155083	36.4456	chloroplast	NC_049596.1/MK637670.1	87	132	37
Boechera puberula	Eudicot	0.155011	36.4845	chloroplast	NC_049597.1/MK637671.1	87	132	37
Boechera pulchra	Eudicot	0.155348	36.4208	chloroplast	NC_049598.1/MK637672.1	87	132	37
Boechera stricta	Eudicot	0.155033	36.3916	chloroplast	NC_049599.1/MK637673.1	87	132	37
Boechera suffrutescens	Eudicot	0.155114	36.4345	chloroplast	NC_049600.1/MK637674.1	87	132	37
Boehmeria nivea	Eudicot	0.156065	36.3291	chloroplast	NC_056894.1/MW057777.1	84	129	37
Boehmeria spicata	Eudicot	0.170958	35.3192	chloroplast	NC_036989.1/MF990290.1	99	145	37
Boehmeria umbrosa	Eudicot	0.17092	35.5318	chloroplast	NC_036990.1/MF990291.1	100	146	37
Boerhavia diffusa	Eudicot	0.154015	35.9023	chloroplast	NC_047478.1/MN711726.1	85	132	37
Boldia erythrosiphon	Algae	0.226658	27.0474	chloroplast	NC_034776.1/KY709208.1	187	223	31
Bombax buonopozense	Eudicot	0.160876	36.8483	chloroplast	NC_054162.1/MN533962.1	83	129	37
Bombax ceiba	Eudicot	0.158997	36.8089	chloroplast	NC_037494.1/MG569974.1	86	123	29
Bommeria hispida	Pteridophyte	0.156749	42.5693	chloroplast	NC_040206.1/MH173074.1	87	130	35
Bongardia chrysogonum	Eudicot	0.160012	38.4552	chloroplast	NC_042220.1/MH423065.1	84	132	37
Bonia saxatilis	Monocot	0.139007	38.8685	chloroplast	NC_050756.1/MK679779.1	82	126	36
Boodleopsis pusilla	Algae	0.107336	35.1056	chloroplast	NC_039520.1/MH591103.1	100	133	29
Boodleopsis sp	Algae	0.075962	27.0675	chloroplast	NC_039521.1/MH591104.1	78	110	28
Borago officinalis	Eudicot	0.149835	37.8163	chloroplast	NC_046796.1/MN823729.1	84	133	37
Bostrychia moritziana	Algae	0.17175	28.4012	chloroplast	NC_035266.1/MF101419.1	214	248	29
Bostrychia simpliciuscula	Algae	0.167514	26.5446	chloroplast	NC_035268.1/MF101421.1	202	236	29
Bostrychia tenella	Algae	0.170809	28.5758	chloroplast	NC_035264.1/MF101417.1	206	240	29
Boswellia sacra	Eudicot	0.160543	37.6142	chloroplast	NC_029420.1/KT934315.1	93	142	39
Bothriochloa alta	Monocot	0.137645	38.5513	chloroplast	NC_030621.1/KU291492.1	83	130	39
Bothriochloa decipiens	Monocot	0.138381	38.506	chloroplast	NC_040131.1/MH660709.1	83	129	38
Botrychium lunaria	Pteridophyte	0.138558	44.3576	chloroplast	NC_048457.1/MN966674.1	83	128	37
Botryococcus braunii	Algae	0.172826	42.4514	chloroplast	NC_025545.1/KM462884.1	80	114	31
Bougainvillea glabra	Eudicot	0.154542	36.4606	chloroplast	NC_046939.1/MN888961.1	83	128	37
Bougainvillea hybrid	Eudicot	0.15452	36.46	chloroplast	NC_056256.1/MW123903.1	86	131	37
Bougainvillea pachyphylla	Eudicot	0.154062	36.5463	chloroplast	NC_056255.1/MW123902.1	86	131	37
Bougainvillea peruviana	Eudicot	0.154465	36.4944	chloroplast	NC_049005.1/MT407463.1	86	131	37
Bougainvillea praecox	Eudicot	0.154306	36.5482	chloroplast	NC_056254.1/MW123900.1	86	131	37
Bowenia serrulata	Gymnosperm	0.165695	39.8558	chloroplast	NC_026036.1/JX402774.1	87	134	38
Brachiaria fragrans	Monocot	0.139753	38.7255	chloroplast	NC_033879.1/KX663837.1	82	126	36
Brachypodium distachyon	Monocot	0.135199	38.5698	chloroplast	Pltd:NC_011032.1/	81	133	38
Brachypodium hybridum	Monocot	0.136327	38.5522	chloroplast	NC_036836.1/	82	133	38
Brachypodium stacei	Monocot	0.13633	38.552	chloroplast	NC_036837.1/	82	133	41
Bracteacoccus aerius	Algae	0.165732	31.7102	chloroplast	NC_029675.1/KT199254.1	68	103	28
Bracteacoccus giganteus	Algae	0.242897	33.2878	chloroplast	NC_028586.1/KT625421.1	78	112	28
Bracteacoccus minor	Algae	0.192761	31.9323	chloroplast	NC_029674.1/KT199253.1	69	104	28
Brahea aculeata	Monocot	0.158659	37.2314	chloroplast	NC_045079.1/MK509782.1	86	133	38
Brahea armata	Monocot	0.158356	37.3008	chloroplast	NC_045080.1/MK509783.1	86	133	38
Brahea edulis	Monocot	0.158736	37.1989	chloroplast	NC_045081.1/MK558029.1	86	133	38
Brahea sarukhanii	Monocot	0.158653	37.2051	chloroplast	NC_045082.1/MK558034.1	86	133	38
Brandisia swinglei	Eudicot	0.155344	38.0658	chloroplast	NC_042954.1/MK381315.1	87	133	37
Brasenia schreberi	Nymphaeles	0.158957	39.0458	chloroplast	NC_031343.2/KT705316.2	89	134	37
Brassaiopsis hainla	Eudicot	0.156459	37.9173	chloroplast	KC456164.1	87	134	37
Brassica juncea	Eudicot	0.153483	36.3597	chloroplast	NC_028272.1/KT581449.1	85	131	38
Brassica napus	Eudicot	0.15286	36.3234	chloroplast	Pltd:NC_016734.1/	87	132	37
Brassica nigra	Eudicot	0.153633	36.3861	chloroplast	NC_030450.1/KT878383.1	87	132	37
Brassica oleracea	Eudicot	0.153364	36.3606	chloroplast	NC_041167.1/MG717287.1	87	132	37
Brassica rapa	Eudicot	0.153483	36.3591	chloroplast	NC_040849.1/MG717286.1	87	132	37
Braya alpina	Eudicot	0.15366	36.2326	chloroplast	NC_050786.1/MT845122.1	85	130	37
Braya fengii	Eudicot	0.153698	36.2087	chloroplast	NC_053330.1/MT845124.1	85	130	37
Braya humilis	Eudicot	0.154243	36.2091	chloroplast	NC_035515.1/KY912032.1	84	130	38
Braya parvia	Eudicot	0.153991	36.1852	chloroplast	NC_053331.1/MT845127.1	85	130	37
Braya rosea	Eudicot	0.153366	36.2427	chloroplast	NC_050787.1/MT845128.1	85	130	37
Braya scharnhorstii	Eudicot	0.153884	36.2097	chloroplast	NC_050788.1/MT845129.1	85	130	37
Braya thomsonii	Eudicot	0.153997	36.1825	chloroplast	NC_053332.1/MT845130.1	85	130	37
Brayopsis alpaminae	Eudicot	0.154565	35.8432	chloroplast	NC_049592.1/MK637666.1	87	132	37
Bretschneidera sinensis	Eudicot	0.159004	37.0563	chloroplast	NC_037753.1/MG189708.1	87	132	37
Breynia fruticosa	Eudicot	0.15563	36.741	chloroplast	NC_058018.1/MT863745.1	84	129	37
Bromus catharticus	Monocot	0.134718	38.4366	chloroplast	NC_054212.1/MW013316.1	83	129	38
Broussonetia kaempferi	Eudicot	0.160625	35.647	chloroplast	NC_047183.1/MH189569.1	87	132	37
Broussonetia kazinoki x Broussonetia papyrifera	Eudicot	0.160903	35.7402	chloroplast	NC_037021.1/MF496038.1	81	128	39
Broussonetia kurzii	Eudicot	0.16217	35.6632	chloroplast	NC_041637.1/MH118529.1	87	132	37
Broussonetia luzonica	Eudicot	0.162594	35.6624	chloroplast	NC_047180.1/MH189566.1	87	132	37
Broussonetia monoica	Eudicot	0.160777	35.7576	chloroplast	NC_047181.1/MH189567.1	85	130	37
Bruguiera gymnorhiza	Eudicot	0.163795	35.3014	chloroplast	NC_057466.1/MW402841.1	84	129	37
Bruinsmia polysperma	Eudicot	0.157879	36.7693	chloroplast	NC_030180.1/KU641389.1	85	135	40
Bruinsmia styracoides	Eudicot	0.156434	36.7184	chloroplast	NC_041137.1/MG719842.1	82	130	38
Bryonia marmorata	Eudicot	0.156599	37.3029	chloroplast	NC_046865.1/MN542386.1	85	130	37
Bryopsis hypnoides	Algae	0.153429	33.1202	chloroplast	NC_013359.1/GQ892829.1	69	111	37
Bryopsis plumosa	Algae	0.106859	30.7648	chloroplast	NC_026795.1/LN810504.1	87	119	27
Bryopsis sp	Algae	0.100655	28.5361	chloroplast	NC_037363.1/KY819063.1	88	118	26
Bryothamnion seaforthii	Algae	0.175547	29.4912	chloroplast	NC_035276.1/MF101430.1	216	250	29
Buddleja alternifolia	Eudicot	0.15428	37.9991	chloroplast	NC_057238.1/MN623351.1	87	133	37
Buddleja colvilei	Eudicot	0.154225	38.0678	chloroplast	NC_042766.1/MH411147.1	88	132	36
Buddleja sessilifolia	Eudicot	0.154202	38.0974	chloroplast	NC_042767.1/MH411149.1	88	133	37
Bulbophyllum epiphytum	Monocot	0.147546	36.7418	chloroplast	NC_048486.1/MN737573.1	74	131	38
Bulbophyllum exaltatum	Monocot	0.15041	36.7988	chloroplast	NC_048480.1/MN604054.1	74	131	38
Bulbophyllum granulosum	Monocot	0.151112	36.7178	chloroplast	NC_048481.1/MN604055.1	74	132	38
Bulbophyllum inconspicuum	Monocot	0.149548	36.9968	chloroplast	NC_046811.1/MN200377.1	81	128	38
Bulbophyllum mentosum	Monocot	0.150217	36.7442	chloroplast	NC_048482.1/MN604056.1	74	132	38
Bulbophyllum plumosum	Monocot	0.146401	36.5551	chloroplast	NC_048479.1/MN580547.1	74	129	38
Bulbophyllum regnellii	Monocot	0.151493	36.6578	chloroplast	NC_048483.1/MN604057.1	74	132	38
Bulbophyllum steyermarkii	Monocot	0.14672	36.7578	chloroplast	NC_048484.1/MN604058.1	76	128	38
Bulbophyllum weddellii	Monocot	0.151355	36.645	chloroplast	NC_048485.1/MN604059.1	74	132	38
Bulboplastis apyrenoidosa	Algae	0.610063	23.2551	chloroplast	NC_034787.1/KY709209.1	171	200	30
Bulleyia yunnanensis	Monocot	0.159581	37.3666	chloroplast	NC_052739.1/MT610368.1	86	132	38
Bunchosia argentea	Eudicot	0.158741	36.477	chloroplast	NC_041491.1/MK390344.1	82	131	37
Bunias erucago	Eudicot	0.153742	36.2315	chloroplast	NC_036110.1/LN877377.1	85	129	37
Bunias orientalis	Eudicot	0.154012	36.1433	chloroplast	NC_036111.1/LN877378.1	85	129	37
Bupleurum angustissimum	Eudicot	0.155829	37.6554	chloroplast	NC_057639.1/MT534600.1	83	129	37
Bupleurum bicaule	Eudicot	0.155922	37.6541	chloroplast	NC_057641.1/MT534603.1	83	129	37
Bupleurum boissieuanum	Eudicot	0.156108	37.6605	chloroplast	NC_036017.1/MF663725.1	84	129	37
Bupleurum chinense	Eudicot	0.155545	37.6766	chloroplast	NC_046774.1/MN337347.1	84	129	37
Bupleurum commelynoideum	Eudicot	0.155417	37.6786	chloroplast	NC_056802.1/MW263065.1	87	134	37
Bupleurum dracaenoides	Eudicot	0.15514	37.7556	chloroplast	NC_050984.1/MT387201.1	85	130	37
Bupleurum euphorbioides	Eudicot	0.154871	37.6985	chloroplast	NC_053888.1/	84	129	37
Bupleurum falcatum	Eudicot	0.155989	37.6578	chloroplast	KM207676.1	84	121	37
Bupleurum hamiltonii	Eudicot	0.15532	37.7665	chloroplast	NC_056298.1/MW262986.1	85	132	37
Bupleurum latissimum	Eudicot	0.155621	37.6408	chloroplast	NC_033346.1/KT983258.1	83	128	37
Bupleurum scorzonerifolium	Eudicot	0.178668	37.8803	chloroplast	NC_057640.1/MT534601.1	84	129	37
Bupleurum sikangense	Eudicot	0.155357	37.7415	chloroplast	NC_056803.1/MW263066.1	87	134	37
Bupleurum yinchowense	Eudicot	0.155851	37.6475	chloroplast	NC_054205.1/MT075711.1	85	132	37
Burmannia championii	Monocot	0.085868	35.6244	chloroplast	NC_036663.1/KT734621.1	35	79	21
Burmannia coelestis	Monocot	0.156223	34.6767	chloroplast	NC_036660.1/KT734618.1	84	132	38
Burmannia cryptopetala	Monocot	0.107771	36.5442	chloroplast	NC_036662.1/KT734620.1	38	102	35
Burmannia disticha	Monocot	0.156422	35.0104	chloroplast	NC_036661.1/KT734619.1	85	132	38
Burmannia nepalensis	Monocot	0.098706	34.6463	chloroplast	NC_036670.1/KU954767.1	29	93	38
Burmannia oblonga	Monocot	0.039386	33.2225	chloroplast	NC_036664.1/KT734622.1	22	43	8
Burmeistera auriculata	Eudicot	0.165772	39.1761	chloroplast	NC_035778.1/KY045495.1	87	136	37
Burmeistera borjensis	Eudicot	0.163961	39.138	chloroplast	NC_035777.1/KY045494.1	87	136	37
Burmeistera ceratocarpa	Eudicot	0.16582	39.0689	chloroplast	NC_035776.1/KY045493.1	87	136	37
Burmeistera crispiloba	Eudicot	0.16535	39.212	chloroplast	NC_035775.1/KY045492.1	87	136	37
Burmeistera cyclostigmata	Eudicot	0.165032	39.1863	chloroplast	NC_035774.1/KY045491.1	87	136	37
Burmeistera cylindrocarpa	Eudicot	0.164865	39.22	chloroplast	NC_035773.1/KY045490.1	87	136	37
Burmeistera domingensis	Eudicot	0.165547	39.1979	chloroplast	NC_035772.1/KY045489.1	87	136	37
Burmeistera fuscoapicata	Eudicot	0.165222	39.1001	chloroplast	NC_035771.1/KY045488.1	87	136	37
Burmeistera loejtnantii	Eudicot	0.165888	39.1354	chloroplast	NC_035770.1/KY045487.1	87	136	37
Burmeistera lutosa	Eudicot	0.165367	39.113	chloroplast	NC_035769.1/KY045486.1	87	136	37
Burmeistera oyacachensis	Eudicot	0.164048	39.1727	chloroplast	NC_035768.1/KY045485.1	87	136	37
Burmeistera parviflora	Eudicot	0.164989	39.2299	chloroplast	NC_035767.1/KY045484.1	87	136	37
Burmeistera pirrensis	Eudicot	0.165353	39.2282	chloroplast	NC_035766.1/KY045483.1	87	136	37
Burmeistera resupinata	Eudicot	0.166128	39.174	chloroplast	NC_035765.1/KY045482.1	87	136	37
Burmeistera rubrosepala	Eudicot	0.165466	39.1978	chloroplast	NC_035764.1/KY045481.1	87	136	37
Burmeistera smaragdi	Eudicot	0.165288	39.1511	chloroplast	NC_035763.1/KY045480.1	87	136	37
Burmeistera sodiroana	Eudicot	0.165511	39.2361	chloroplast	NC_035762.1/KY045479.1	87	136	37
Butomus umbellatus	Monocot	0.158107	36.7707	chloroplast	NC_051949.1/MN484598.1	84	129	37
Buxbaumia aphylla	Bryophyta	0.123907	29.2816	chloroplast	NC_046056.1/MN496310.1	84	128	36
Buxus microphylla	Eudicot	0.15901	38.068	chloroplast	NC_009599.1/EF380351.1	86	139	45
Byrsonima coccolobifolia	Eudicot	0.160329	36.7669	chloroplast	NC_037191.1/MF359247.1	88	139	37
Byrsonima crassifolia	Eudicot	0.160212	36.77	chloroplast	NC_037192.1/MF359248.1	87	137	37
Cabomba aquatica	Nymphaeles	0.159487	38.1285	chloroplast	NC_039434.1/MG720559.1	89	135	38
Cabomba caroliniana	Nymphaeles	0.164057	38.2739	chloroplast	NC_031505.1/KT705317.3	101	146	37
Cabomba furcata	Nymphaeles	0.160271	38.1572	chloroplast	NC_039435.1/MG967470.1	89	135	38
Caiophora cirsiifolia	Eudicot	0.15805	37.9336	chloroplast	NC_044797.1/MN380643.1	85	132	38
Caiophora lateritia	Eudicot	0.158079	37.9228	chloroplast	NC_044798.1/MN380644.1	85	132	38
Cajanus cajan	Eudicot	0.153841	34.9348	chloroplast	Pltd:NC_031429.1/	80	125	37
Cajanus crassus	Eudicot	0.153549	34.966	chloroplast	NC_057277.1/MN936098.1	83	130	37
Cakile arabica	Eudicot	0.153378	36.412	chloroplast	NC_030775.1/KX343072.1	85	132	38
Cakile arctica	Eudicot	0.153732	36.4023	chloroplast	NC_056081.1/MT247963.1	87	132	37
Cakile edentula	Eudicot	0.153655	36.4101	chloroplast	NC_056082.1/MT247964.1	87	132	37
Cakile lanceolata	Eudicot	0.153656	36.4405	chloroplast	NC_056085.1/MT248027.1	87	132	37
Cakile maritima	Eudicot	0.153587	36.3944	chloroplast	NC_049614.1/MK637688.1	87	132	37
Calanthe aristulifera	Monocot	0.158204	36.7254	chloroplast	NC_046812.1/MN200378.1	86	133	38
Calanthe bicolor	Monocot	0.15807	36.7426	chloroplast	NC_046813.1/MN200379.1	86	133	38
Calanthe davidii	Monocot	0.153629	36.9481	chloroplast	NC_037438.1/MG925365.1	88	136	38
Calanthe delavayi	Monocot	0.150181	36.8815	chloroplast	NC_046576.1/MK388860.1	83	134	40
Calanthe henryi	Monocot	0.158256	36.7127	chloroplast	NC_054177.1/MT385870.1	86	132	38
Calanthe lyroglossa	Monocot	0.156036	36.8985	chloroplast	NC_050867.1/MN708350.1	86	136	38
Calanthe rubens	Monocot	0.158215	36.7165	chloroplast	NC_050869.1/MN708352.1	85	136	38
Calanthe sylvatica	Monocot	0.158828	36.7246	chloroplast	NC_044633.1/MK736029.1	87	133	38
Calanthe triplicata	Monocot	0.158759	36.7374	chloroplast	NC_024544.1/	88	136	38
Calathodes oxycarpa	Eudicot	0.160415	37.9671	chloroplast	NC_041475.1/MK569478.1	85	132	37
Calciphilopteris ludens	Pteridophyte	0.157068	43.4538	chloroplast	NC_040214.1/MH173084.1	86	129	35
Caldesia grandis	Monocot	0.173124	36.6997	chloroplast	NC_045925.1/MH262300.2	86	133	39
Caldesia parnassifolia	Monocot	0.173051	37.3335	chloroplast	NC_045926.1/MH262301.2	86	132	38
Calepina irregularis	Eudicot	0.153523	36.4076	chloroplast	NC_049608.1/MK637682.1	87	132	37
Calibrachoa hybrid	Eudicot	0.156099	37.8298	chloroplast	NC_050169.1/MT644126.1	87	132	37
Callianthemum taipaicum	Eudicot	0.156939	38.2378	chloroplast	NC_041476.1/MK569479.1	83	132	37
Calliarthron tuberculosum	Algae	0.178981	29.1573	chloroplast	NC_021075.1/KC153978.1	201	238	31
Callicarpa americana	Eudicot	0.154433	38.0579	chloroplast	NC_052696.1/MN883825.1	87	131	36
Callicarpa bodinieri	Eudicot	0.154183	38.0749	chloroplast	NC_054294.1/MW149077.1	82	128	37
Callicarpa formosana	Eudicot	0.15421	38.0721	chloroplast	NC_052748.1/MT830861.1	86	133	37
Calliergonella cuspidata	Bryophyta	0.124637	29.0468	chloroplast	NC_049070.1/MT354752.1	82	126	36
Calligonum aphyllum	Eudicot	0.161251	37.5452	chloroplast	NC_049137.1/MN202595.1	86	131	37
Calligonum arborescens	Eudicot	0.162004	37.5133	chloroplast	NC_049140.1/MN202599.1	86	131	37
Calligonum caput-medusae	Eudicot	0.162019	37.5147	chloroplast	NC_049141.1/MN202600.1	86	131	37
Calligonum colubrinum	Eudicot	0.161321	37.5314	chloroplast	NC_049142.1/MN202602.1	86	130	36
Calligonum cordatum	Eudicot	0.161276	37.5456	chloroplast	NC_049143.1/MN202603.1	86	131	37
Calligonum densum	Eudicot	0.161264	37.5477	chloroplast	NC_049144.1/MN202604.1	86	131	37
Calligonum ebinuricum	Eudicot	0.161265	37.5314	chloroplast	NC_049145.1/MN202605.1	86	131	37
Calligonum gobicum	Eudicot	0.161375	37.5306	chloroplast	NC_049139.1/MN202598.1	86	131	37
Calligonum jeminaicum	Eudicot	0.162535	37.483	chloroplast	NC_049146.1/MN202608.1	86	131	37
Calligonum junceum	Eudicot	0.162036	37.5077	chloroplast	NC_049147.1/MN202609.1	86	131	37
Calligonum juochiangense	Eudicot	0.161355	37.5365	chloroplast	NC_049138.1/MN202597.1	86	131	37
Calligonum klementzii	Eudicot	0.161405	37.5298	chloroplast	NC_049148.1/MN202611.1	86	131	37
Calligonum korlaense	Eudicot	0.161339	37.5334	chloroplast	NC_049149.1/MN202612.1	86	131	37
Calligonum leucocladum	Eudicot	0.161279	37.5281	chloroplast	NC_053260.1/MN218643.1	86	131	37
Calligonum mongolicum	Eudicot	0.161316	37.5394	chloroplast	NC_053261.1/MN218644.1	86	131	37
Calligonum pumilum	Eudicot	0.161324	37.535	chloroplast	NC_053262.1/MN218645.1	86	131	37
Calligonum roborowskii	Eudicot	0.161367	37.5424	chloroplast	NC_053263.1/MN218646.1	86	131	37
Calligonum rubicundum	Eudicot	0.161184	37.5434	chloroplast	NC_053264.1/MN218648.1	86	131	37
Calligonum squarrosum	Eudicot	0.16132	37.5316	chloroplast	NC_053265.1/MN218650.1	86	131	37
Calligonum taklimakanense	Eudicot	0.161629	37.4809	chloroplast	NC_053266.1/MN218651.1	86	131	37
Calligonum yengisaricum	Eudicot	0.161391	37.517	chloroplast	NC_053267.1/MN218652.1	86	131	37
Callipsygma wilsonis	Algae	0.074525	27.7732	chloroplast	NC_039522.1/MH591105.1	78	110	28
Callitris rhomboidea	Gymnosperm	0.121117	34.7102	chloroplast	NC_034940.1/LC177555.1	81	114	28
Callitropsis funebris	Gymnosperm	0.127657	34.7251	chloroplast	NC_050254.1/MT227813.1	82	119	32
Calocedrus decurrens	Gymnosperm	0.127112	34.8449	chloroplast	NC_045867.1/MK241803.1	83	118	31
Calocedrus formosana	Gymnosperm	0.127311	34.8328	chloroplast	AB831010.1	82	117	31
Calocedrus rupestris	Gymnosperm	0.127298	34.8466	chloroplast	NC_047223.1/MK225565.1	83	118	31
Caloglossa beccarii	Algae	0.165038	26.8653	chloroplast	NC_035269.1/MF101422.1	201	234	28
Caloglossa intermedia	Algae	0.166397	31.006	chloroplast	NC_035265.1/MF101418.1	209	241	27
Caloglossa monosticha	Algae	0.165111	28.2144	chloroplast	NC_035263.1/MF101416.1	200	232	27
Calotropis gigantea	Eudicot	0.165928	37.4898	chloroplast	NC_041431.1/MH939981.1	88	133	37
Calotropis procera	Eudicot	0.16601	37.4899	chloroplast	NC_041440.1/MH939982.1	88	133	37
Caltha palustris	Eudicot	0.156167	38.0381	chloroplast	NC_041532.1/MK569480.1	84	132	37
Calycanthus chinensis	Magnoliids	0.153596	39.2719	chloroplast	NC_037504.1/MG561304.1	84	129	37
Calycanthus floridus	Magnoliids	0.153337	39.2684	chloroplast	NC_004993.1/AJ428413.1	86	132	38
Calypogeia fissa	Pteridophyte	0.1205	35.2813	chloroplast	NC_043787.1/MH064514.1	83	131	36
Camassia scilloides	Monocot	0.155453	37.5657	chloroplast	NC_032700.1/KX931452.1	83	130	38
Camelina sativa	Eudicot	0.153044	36.4804	chloroplast	NC_029337.1/LN877386.1	84	128	37
Camellia achrysantha	Eudicot	0.156658	37.3291	chloroplast	NC_057956.1/MW543442.1	90	133	35
Camellia amplexicaulis	Eudicot	0.157203	37.2849	chloroplast	NC_051559.1/MT317095.1	87	132	37
Camellia anlungensis	Eudicot	0.156587	37.3339	chloroplast	NC_050354.1/MN756594.1	87	133	37
Camellia azalea	Eudicot	0.157039	37.2971	chloroplast	NC_035574.1/KY856741.1	87	135	37
Camellia brevistyla	Eudicot	0.159281	37.1959	chloroplast	NC_052752.1/MN640791.1	81	127	41
Camellia chekiangoleosa	Eudicot	0.156971	37.2884	chloroplast	NC_037472.1/MG431968.1	88	135	39
Camellia chrysanthoides	Eudicot	0.156959	37.318	chloroplast	NC_057957.1/MW543443.1	90	133	35
Camellia crapnelliana	Eudicot	0.156997	37.2982	chloroplast	NC_024541.1/KF753632.1	89	136	39
Camellia cuspidata	Eudicot	0.156618	37.3131	chloroplast	NC_022459.1/KF156833.1	89	137	40
Camellia danzaiensis	Eudicot	0.156576	37.3397	chloroplast	KF156834.1	87	135	40
Camellia debaoensis	Eudicot	0.156854	37.3315	chloroplast	NC_057958.1/MW543445.1	82	121	33
Camellia fascicularis	Eudicot	0.156815	37.3306	chloroplast	NC_053896.1/MW026668.1	88	132	36
Camellia fraterna	Eudicot	0.156902	37.3316	chloroplast	NC_050388.1/MT663342.1	87	135	37
Camellia gauchowensis	Eudicot	0.157004	37.2869	chloroplast	NC_053541.1/MT449927.1	80	121	37
Camellia grandibracteata	Eudicot	0.157127	37.2915	chloroplast	NC_024659.1/	87	135	37
Camellia granthamiana	Eudicot	0.157001	37.294	chloroplast	NC_038181.1/MG782842.1	89	135	37
Camellia gymnogyna	Eudicot	0.15659	37.3415	chloroplast	NC_039626.1/MH394403.1	85	130	37
Camellia impressinervis	Eudicot	0.156892	37.3276	chloroplast	NC_022461.1/KF156835.1	89	137	40
Camellia japonica S288C	Eudicot	0.156606	37.3172	chloroplast	NC_036830.1/MF850254.1	89	143	40
Camellia kissii	Eudicot	0.156961	37.2882	chloroplast	NC_053915.1/MN635793.1	88	133	37
Camellia leptophylla	Eudicot	0.157102	37.2993	chloroplast	NC_024660.1/KJ806275.1	87	135	37
Camellia nitidissima	Eudicot	0.157247	37.3126	chloroplast	NC_039645.1/MH382827.1	87	134	39
Camellia perpetua	Eudicot	0.156162	37.3381	chloroplast	NC_054364.1/MW186718.1	86	132	36
Camellia petelotii	Eudicot	0.157121	37.2904	chloroplast	KJ806276.1	87	127	37
Camellia pitardii	Eudicot	0.156585	37.3356	chloroplast	NC_022462.1/KF156837.1	89	137	40
Camellia ptilophylla	Eudicot	0.157097	37.3005	chloroplast	NC_038198.1/MG797642.1	90	133	35
Camellia pubicosta	Eudicot	0.157076	37.3023	chloroplast	NC_024662.1/KJ806277.1	87	135	37
Camellia pubipetala	Eudicot	0.156993	37.3227	chloroplast	NC_054365.1/MW186719.1	87	134	37
Camellia renshanxiangiae	Eudicot	0.156665	37.3338	chloroplast	NC_041672.1/MH253889.1	88	132	37
Camellia reticulata	Eudicot	0.156971	37.3082	chloroplast	NC_024663.1/KJ806278.1	88	135	37
Camellia rhytidophylla	Eudicot	0.157073	37.3056	chloroplast	NC_050389.1/MT663343.1	87	135	37
Camellia sasanqua	Eudicot	0.156544	37.3218	chloroplast	NC_041473.1/MH782189.1	85	136	39
Camellia sinensis	Eudicot	0.157103	37.3061	chloroplast	Pltd:NC_020019.1/	87	134	37
Camellia tachangensis	Eudicot	0.157026	37.3104	chloroplast	NC_056149.1/MN327576.1	86	129	35
Camellia taliensis	Eudicot	0.156974	37.3196	chloroplast	NC_022264.1/KF156839.1	89	137	40
Camellia yuhsienensis	Eudicot	0.156912	37.2961	chloroplast	NC_053622.1/MT665973.1	82	121	35
Camellia yunnanensis	Eudicot	0.156592	37.325	chloroplast	NC_022463.1/KF156838.1	89	137	40
Campanula takesimana	Eudicot	0.169551	38.8031	chloroplast	NC_026203.1/KP006497.1	83	138	36
Campanula zangezura	Eudicot	0.166331	38.9128	chloroplast	NC_057269.1/MN756013.1	82	129	36
Campeiostachys dahurica	Monocot	0.135096	38.329	chloroplast	NC_049159.1/MN895932.1	88	134	38
Campylium stellatum	Bryophyta	0.124575	29.2691	chloroplast	NC_049072.1/MT354754.1	82	126	36
Campylotropis macrocarpa	Eudicot	0.148814	34.8616	chloroplast	NC_044100.1/MG867566.1	83	128	37
Campynema lineare	Monocot	0.156261	36.9222	chloroplast	NC_026785.1/KP462881.1	84	133	38
Canarium album	Eudicot	0.163347	37.5293	chloroplast	NC_048982.1/MN106250.1	84	129	37
Canavalia gladiata	Eudicot	0.157923	34.6321	chloroplast	NC_050951.1/MT922037.1	91	136	37
Cannabis sativa	Eudicot	0.153854	36.6685	chloroplast	NC_027223.1/KR363961.1	86	131	37
Capillipedium venustum	Monocot	0.138257	38.5102	chloroplast	NC_030622.1/KU291493.1	83	129	38
Capparis decidua	Eudicot	0.157573	35.9656	chloroplast	NC_053386.1/MT948186.1	87	134	37
Capparis spinosa	Eudicot	0.159216	35.7087	chloroplast	NC_047194.1/MK639366.1	73	127	37
Capsella bursa-pastoris	Eudicot	0.15449	36.5545	chloroplast	NC_009270.1/AP009371.1	85	130	37
Capsella grandiflora	Eudicot	0.154638	36.5447	chloroplast	NC_028517.1/KR029092.1	85	130	37
Capsella rubella	Eudicot	0.154601	36.5425	chloroplast	NC_027693.1/KR029093.1	84	130	37
Capsicum annuum	Eudicot	0.156781	37.7252	chloroplast	Pltd:NC_018552.1/	86	135	38
Capsicum baccatum	Eudicot	0.157053	37.6675	chloroplast	NC_039693.1/	86	131	37
Capsicum chacoense	Eudicot	0.156995	37.6757	chloroplast	NC_033525.1/KX913218.1	87	132	37
Capsicum chinense	Eudicot	0.156807	37.7279	chloroplast	KU041709.1	86	134	38
Capsicum eximium	Eudicot	0.156947	37.7229	chloroplast	NC_033527.1/KX913220.1	87	132	37
Capsicum frutescens	Eudicot	0.156817	37.721	chloroplast	NC_028007.1/KR078312.1	86	131	37
Capsicum galapagoense	Eudicot	0.156959	37.7149	chloroplast	NC_033524.1/KX913216.1	87	132	37
Capsicum lycianthoides	Eudicot	0.156583	37.7557	chloroplast	NC_026551.1/KP274856.1	83	130	36
Capsicum pubescens	Eudicot	0.15739	37.6892	chloroplast	NC_039694.1/	86	131	37
Capsicum tovarii	Eudicot	0.156816	37.7213	chloroplast	NC_033526.1/KX913219.1	87	132	37
Caragana korshinskii	Eudicot	0.129331	34.3584	chloroplast	NC_035229.1/KX289923.1	76	111	31
Caragana kozlowii	Eudicot	0.131274	34.495	chloroplast	NC_035228.1/KX349219.1	76	110	30
Caragana microphylla	Eudicot	0.130029	34.2624	chloroplast	NC_032691.1/KX289922.1	76	111	31
Caragana rosea var. rosea	Eudicot	0.133122	34.8395	chloroplast	NC_039932.1/MF593790.1	77	112	31
Caragana stenophylla	Eudicot	0.132895	34.8764	chloroplast	NC_057610.1/MW075108.1	77	113	32
Carapa guianensis	Eudicot	0.159483	37.9056	chloroplast	NC_037442.1/MF401522.1	86	131	37
Cardamine bulbifera	Eudicot	0.155295	36.3914	chloroplast	NC_049603.1/MK637677.1	87	132	37
Cardamine enneaphyllos	Eudicot	0.155221	36.2838	chloroplast	NC_049605.1/MK637679.1	86	132	37
Cardamine glanduligera	Eudicot	0.153828	36.4257	chloroplast	NC_049606.1/MK637680.1	87	132	37
Cardamine hirsuta	Eudicot	0.153934	36.4124	chloroplast	NC_049607.1/MK637681.1	86	132	37
Cardamine kitaibelii	Eudicot	0.15516	36.356	chloroplast	NC_049610.1/MK637684.1	87	132	37
Cardamine pentaphyllos	Eudicot	0.15556	36.3525	chloroplast	NC_049617.1/MK637691.1	87	132	37
Cardamine quinquefolia	Eudicot	0.155009	36.3927	chloroplast	NC_049620.1/MK637695.1	87	132	37
Carduus acanthoides	Eudicot	0.152617	37.6819	chloroplast	NC_053725.1/MK652228.1	87	134	37
Carduus crispus	Eudicot	0.152342	37.7145	chloroplast	NC_053726.1/MK652229.1	87	134	37
Carduus tenuiflorus	Eudicot	0.152426	37.7055	chloroplast	NC_053727.1/MK652230.1	87	134	37
Carex neurocarpa	Monocot	0.181397	33.8743	chloroplast	NC_036037.1/KU238086.1	81	129	38
Carica papaya	Eudicot	0.1601	36.8907	chloroplast	Pltd:NC_010323.1/	84	131	37
Carissa macrocarpa	Eudicot	0.155297	38.0381	chloroplast	NC_033354.1/KX364402.1	85	132	37
Carlephyton glaucophyllum	Monocot	0.168218	35.863	chloroplast	NC_051871.1/MT161478.1	85	130	36
Carludovica palmata	Monocot	0.158545	37.7445	chloroplast	NC_026786.1/KP462882.1	86	133	38
Carnegiea gigantea	Eudicot	0.113064	36.6783	chloroplast	NC_027618.1/KT164771.1	67	107	30
Caroxylon passerinum	Eudicot	0.150925	36.7659	chloroplast	NC_057191.1/MW192441.1	88	132	35
Carpenteria californica	Eudicot	0.157459	37.8117	chloroplast	NC_044835.1/MN380687.1	85	132	38
Carpinus betulus	Eudicot	0.160583	36.4005	chloroplast	NC_039934.1/MF977767.1	84	122	29
Carpinus caroliniana	Eudicot	0.160151	36.3357	chloroplast	NC_039935.1/MF977768.1	84	122	29
Carpinus cordata	Eudicot	0.159157	36.474	chloroplast	NC_036723.1/KY312849.1	85	130	36
Carpinus fangiana	Eudicot	0.159222	36.4529	chloroplast	NC_039936.1/MF977770.1	83	121	29
Carpinus fargesiana	Eudicot	0.159484	36.4337	chloroplast	NC_039937.1/MF977771.1	84	122	29
Carpinus hebestroma	Eudicot	0.159231	36.459	chloroplast	NC_038131.1/MG720819.1	85	123	29
Carpinus monbeigiana	Eudicot	0.15945	36.4271	chloroplast	NC_039997.1/MG386372.1	85	131	37
Carpinus oblongifolia	Eudicot	0.159086	36.4884	chloroplast	NC_038092.1/MG720817.1	85	123	29
Carpinus polyneura	Eudicot	0.1594	36.441	chloroplast	NC_039998.1/MG386373.1	85	131	37
Carpinus purpurinervis	Eudicot	0.159145	36.4617	chloroplast	NC_038093.1/MG720818.1	85	123	29
Carpinus putoensis	Eudicot	0.159673	36.4457	chloroplast	NC_033503.1/KX695124.1	83	128	36
Carpinus rupestris	Eudicot	0.158888	36.4307	chloroplast	NC_039999.1/MG386374.1	85	131	37
Carpinus tibetana	Eudicot	0.158762	36.4672	chloroplast	NC_052921.1/MT727002.1	83	127	35
Carpinus tientaiensis	Eudicot	0.160104	36.3857	chloroplast	NC_034910.1/KY117036.1	71	114	36
Carpinus tschonoskii	Eudicot	0.159505	36.4358	chloroplast	NC_039938.1/MF977772.1	84	122	29
Carpinus viminea	Eudicot	0.158681	36.4971	chloroplast	NC_039939.1/MF977773.1	82	120	29
Carrierea calycina	Eudicot	0.158085	36.7948	chloroplast	NC_043884.1/MK263737.1	86	131	37
Carteria cerasiformis	Algae	0.318967	38.1102	chloroplast	NC_028585.1/KT625420.1	78	113	29
Carthamus tinctorius	Eudicot	0.153114	37.7869	chloroplast	NC_030783.1/KM207677.1	84	130	38
Carum carvi	Eudicot	0.155449	37.7699	chloroplast	NC_029889.1/KR048286.1	80	128	35
Carya cathayensis	Eudicot	0.160666	36.19	chloroplast	NC_046572.1/MK414769.1	83	133	39
Carya hunanensis	Eudicot	0.160397	36.2482	chloroplast	NC_046435.1/MH188303.1	89	137	40
Carya illinoinensis	Eudicot	0.160819	36.15	chloroplast	Pltd:NC_041449.1/	83	123	32
Carya kweichowensis	Eudicot	0.175313	35.756	chloroplast	NC_040864.1/MH121170.1	94	142	40
Carya laciniosa	Eudicot	0.160832	36.147	chloroplast	NC_056375.1/MW186783.1	87	132	37
Carya ovata	Eudicot	0.160765	36.1602	chloroplast	NC_053774.1/MT701613.1	82	130	39
Caryodaphnopsis tonkinensis	Magnoliids	0.149016	39.0475	chloroplast	NC_050345.1/MN698962.1	81	127	36
Caryopteris incana	Eudicot	0.151687	38.2452	chloroplast	NC_046409.1/MN918534.1	87	132	37
Caryopteris mongholica	Eudicot	0.151707	38.2402	chloroplast	NC_035729.1/MF346535.1	86	132	37
Caryota obtusa	Monocot	0.159882	36.9948	chloroplast	NC_054217.1/MT409429.1	83	130	39
Caryota urens	Monocot	0.159702	37.0277	chloroplast	NC_057595.1/MN935458.1	86	133	38
Casimiroa edulis	Eudicot	0.160176	38.2373	chloroplast	NC_046844.1/MN539263.1	86	131	37
Cassytha filiformis	Magnoliids	0.114622	36.9257	chloroplast	NC_036001.1/LC210517.1	67	102	30
Castanea crenata	Eudicot	0.160805	36.7538	chloroplast	NC_054203.1/MW044605.1	83	130	37
Castanea henryi	Eudicot	0.160807	36.7528	chloroplast	NC_033881.1/KX954615.1	83	130	37
Castanea mollissima	Eudicot	0.160799	36.7639	chloroplast	NC_014674.1/HQ336406.1	83	130	37
Castanea sativa	Eudicot	0.160938	36.7514	chloroplast	NC_054204.1/MW044606.1	83	130	37
Castanea seguinii	Eudicot	0.160862	36.7694	chloroplast	NC_039749.1/MF996572.1	83	122	37
Castanopsis carlesii	Eudicot	0.160205	36.8228	chloroplast	NC_057119.1/MK745999.1	80	128	41
Castanopsis concinna	Eudicot	0.160606	36.8031	chloroplast	NC_033409.1/KT793041.1	82	136	46
Castanopsis echinocarpa	Eudicot	0.160647	36.7346	chloroplast	KJ001129.1	84	124	40
Castanopsis fargesii	Eudicot	0.160601	36.8111	chloroplast	NC_047230.1/MK571045.1	89	134	37
Castanopsis hainanensis	Eudicot	0.160631	36.8136	chloroplast	NC_037389.1/MG383644.1	84	132	40
Castanopsis mekongensis	Eudicot	0.160669	36.7943	chloroplast	NC_053865.1/MW043480.1	85	130	37
Castanopsis sclerophylla	Eudicot	0.160497	36.8188	chloroplast	NC_044680.1/MK387847.1	86	131	37
Casuarina glauca	Eudicot	0.155669	36.3669	chloroplast	NC_042681.1/MH824417.1	84	129	36
Catalpa bungei	Eudicot	0.15821	38.0842	chloroplast	NC_051556.1/MT591528.1	85	130	37
Catalpa fargesii	Eudicot	0.15825	38.0796	chloroplast	NC_053866.1/MW043481.1	87	132	37
Catalpa ovata	Eudicot	0.158355	38.0733	chloroplast	NC_047416.1/MT186670.1	78	123	37
Catapodium rigidum	Monocot	0.134338	38.2208	chloroplast	NC_036711.1/KY432804.1	83	129	38
Catenulina hedysaroides	Eudicot	0.154251	36.2604	chloroplast	NC_050789.1/MT845133.1	85	130	37
Catharanthus roseus	Eudicot	0.15495	38.091	chloroplast	NC_021423.1/KC561139.1	87	134	37
Cathaya argyrophylla	Gymnosperm	0.107122	38.7829	chloroplast	NC_014589.1/AB547400.1	70	110	32
Cattleya crispata	Monocot	0.148343	37.2677	chloroplast	NC_026568.1/KP168671.1	78	138	39
Cattleya liliputana	Monocot	0.147092	37.3515	chloroplast	NC_032083.1/KP202881.1	78	137	39
Caulacanthus okamurae	Algae	0.173516	30.0739	chloroplast	NC_047434.1/MT193838.1	201	233	28
Caulerpa ashmeadii	Algae	0.135722	33.3211	chloroplast	NC_045914.1/MH745228.1	102	136	31
Caulerpa cliftonii	Algae	0.131135	37.6353	chloroplast	NC_031368.1/KX808498.1	111	142	28
Caulerpa lentillifera	Algae	0.119402	32.574	chloroplast	NC_039377.1/MG753774.1	91	122	28
Caulerpa manorensis	Algae	0.140597	34.6167	chloroplast	NC_037367.1/KY819068.1	112	144	28
Caulerpa racemosa	Algae	0.176522	33.6389	chloroplast	NC_032042.1/KT946602.1	91	122	27
Caulerpa verticillata	Algae	0.148111	33.5208	chloroplast	NC_039523.1/MH591106.1	132	164	28
Caulophyllum robustum	Eudicot	0.157347	38.2321	chloroplast	NC_042221.1/MH423066.1	85	132	37
Cautleya gracilis	Monocot	0.164001	36.0614	chloroplast	NC_046845.1/MN539264.1	85	131	38
Caylusea hexagyna	Eudicot	0.15439	36.5063	chloroplast	NC_053387.1/MT948187.1	87	132	36
Cecropia pachystachya	Eudicot	0.153925	36.5451	chloroplast	NC_039763.1/MF953831.1	84	129	37
Cedrela odorata	Eudicot	0.158558	37.8795	chloroplast	NC_037251.1/MG724915.1	85	131	37
Cedrus deodara	Gymnosperm	0.119299	39.1445	chloroplast	NC_014575.1/AB480043.1	75	115	35
Ceiba speciosa	Eudicot	0.16036	36.8402	chloroplast	NC_057077.1/MK820674.1	86	131	37
Celosia cristata	Eudicot	0.153472	36.7318	chloroplast	NC_045887.1/MK470118.1	73	117	36
Celtis biondii	Eudicot	0.159001	36.2696	chloroplast	NC_039727.1/MH118119.1	86	131	37
Celtis julianae	Eudicot	0.159064	36.3325	chloroplast	NC_053879.1/MT893745.1	86	131	37
Celtis sinensis	Eudicot	0.159092	36.3224	chloroplast	NC_048498.1/MN481989.1	86	131	37
Celtis tetrandra	Eudicot	0.159014	36.327	chloroplast	NC_050249.1/MN017129.1	86	131	37
Cenchrus centrasiaticus	Monocot	0.138294	38.6344	chloroplast	NC_057588.1/MW421597.1	86	138	44
Cenchrus ciliaris	Monocot	0.138737	38.609	chloroplast	NC_041434.1/MH286942.1	86	134	37
Cenchrus flaccidus	Monocot	0.138336	38.6291	chloroplast	NC_057571.1/MW442087.1	85	130	38
Cenchrus purpureus	Monocot	0.138199	38.5929	chloroplast	NC_036384.1/MF594682.1	88	137	41
Centaurea diffusa	Monocot	0.152559	37.731	chloroplast	NC_024286.1/KJ690264.1	90	135	36
Centropogon nigricans	Eudicot	0.165515	39.1813	chloroplast	NC_035761.1/KY045478.1	87	136	37
Centrosema pubescens	Eudicot	0.154141	34.7539	chloroplast	NC_057278.1/MN936099.1	81	128	37
Cephalanthera damasonium	Monocot	0.161699	37.2581	chloroplast	NC_041179.1/MH590345.1	86	132	38
Cephalanthera longibracteata	Monocot	0.161986	37.1736	chloroplast	NC_041180.1/MH590346.1	86	132	38
Cephalanthera longifolia	Monocot	0.161877	37.211	chloroplast	NC_030704.1/KU551263.1	86	137	38
Cephalanthera rubra	Monocot	0.162277	37.1932	chloroplast	NC_041181.1/MH590347.1	86	132	38
Cephalantheropsis obcordata	Monocot	0.157918	36.8432	chloroplast	NC_050868.1/MN708351.1	88	136	38
Cephalotaxus fortunei	Monocot	0.136195	35.1217	chloroplast	NC_056887.1/MT555080.1	82	114	28
Cephalotaxus griffithii	Monocot	0.135778	35.1161	chloroplast	NC_056888.1/MT555081.1	82	114	28
Cephalotaxus hainanensis	Monocot	0.136877	35.0497	chloroplast	NC_042392.1/MH311692.1	82	114	28
Cephalotaxus harringtonia	Monocot	0.135896	35.1063	chloroplast	NC_056889.1/MT555083.1	82	114	28
Cephalotaxus lanceolata	Monocot	0.136404	35.0562	chloroplast	NC_057234.1/MW149080.1	83	117	30
Cephalotaxus mannii	Monocot	0.136528	35.1188	chloroplast	NC_056890.1/MT555084.1	82	114	28
Cephalotaxus oliveri	Monocot	0.134337	35.2509	chloroplast	KC136217.1	82	114	28
Cephalotaxus sinensis	Monocot	0.135646	35.1046	chloroplast	NC_037245.1/MG385662.1	82	114	28
Cephalotaxus wilsoniana	Monocot	0.136196	35.0789	chloroplast	NC_016063.1/AP012265.1	82	113	27
Cerataulina daemon	Protist	0.120144	31.1959	chloroplast	NC_025313.1/KJ958484.1	132	170	30
Ceratonia siliqua	Eudicot	0.156367	36.7143	chloroplast	NC_026678.1/KJ468096.1	83	129	36
Ceratophyllum demersum	Ceratophyllales	0.156252	38.2222	chloroplast	NC_009962.1/EF614270.1	85	131	37
Ceratopteris cornuta	Pteridophyte	0.154106	41.6681	chloroplast	NC_040212.1/MH173082.1	87	130	35
Ceratozamia hildae	Gymnosperm	0.165734	39.6907	chloroplast	NC_026037.1/JX407108.1	87	135	39
Cerbera manghas	Eudicot	0.154428	38.0035	chloroplast	NC_051546.1/MT527963.1	88	133	37
Cercidiphyllum japonicum	Eudicot	0.159854	37.9184	chloroplast	NC_037940.1/MG605672.1	84	129	36
Cercidiphyllum magnificum	Eudicot	0.159899	37.9139	chloroplast	NC_046692.1/MK550717.1	87	132	36
Cercis canadensis	Eudicot	0.15896	36.1707	chloroplast	NC_046396.1/MN562096.1	84	128	36
Cercis glabra	Eudicot	0.159181	36.1607	chloroplast	NC_036762.1/KY806281.1	83	130	37
Chaenomeles cathayensis	Eudicot	0.159907	36.57	chloroplast	NC_045392.1/MN061997.1	84	131	37
Chaenomeles japonica	Eudicot	0.160088	36.5543	chloroplast	NC_035566.1/KT932966.1	83	126	35
Chaenomeles sinensis	Eudicot	0.159445	36.659	chloroplast	NC_045337.1/MN577871.1	84	132	37
Chaenomeles speciosa	Eudicot	0.16004	36.5402	chloroplast	NC_056885.1/MN506263.1	83	126	35
Chaenomeles thibetica	Eudicot	0.159907	36.57	chloroplast	NC_049863.1/MT561271.1	85	130	37
Chaetachme aristata	Eudicot	0.157939	36.0595	chloroplast	NC_039728.1/MH118120.1	83	128	37
Chaetium bromoides	Eudicot	0.139257	38.5316	chloroplast	NC_036712.1/KY432805.1	85	133	40
Chaetoceros muellerii	Algae	0.116284	30.8693	chloroplast	NC_053621.1/MW004650.1	131	167	30
Chaetoceros simplex	Algae	0.116459	32.0697	chloroplast	NC_025310.1/KJ958479.1	131	169	30
Chaetophoropsis polyrhiza	Algae	0.214786	31.0719	chloroplast	NC_047431.1/MN701587.1	69	97	25
Chaetosphaeridium globosum	Algae	0.131183	29.6243	chloroplast	NC_004115.1/AF494278.1	98	141	37
Chamaecyparis formosensis	Gymnosperm	0.127211	34.993	chloroplast	NC_034943.1/LC177668.1	83	120	32
Chamaecyparis hodginsii	Gymnosperm	0.127777	35.0235	chloroplast	NC_036996.1/MG269834.1	83	120	33
Chamaecyparis pisifera	Gymnosperm	0.127187	35.0099	chloroplast	NC_057503.1/MT334621.1	83	119	32
Chamaedorea elegans	Monocot	0.156922	37.316	chloroplast	NC_051509.1/MT937177.1	86	132	38
Chamaegastrodia shikokiana	Monocot	0.130934	36.29	chloroplast	NC_046802.1/MN200367.1	44	112	37
Chamaenerion angustifolium	Eudicot	0.161182	38.1122	chloroplast	NC_052848.1/MN481508.1	85	130	37
Chamira circaeoides	Eudicot	0.152695	36.6882	chloroplast	NC_049604.1/MK637678.1	87	132	37
Changiostyrax dolichocarpus	Eudicot	0.159136	37.2505	chloroplast	MG722902.1	85	132	38
Changium smyrnioides	Eudicot	0.155221	37.712	chloroplast	NC_053938.1/MN092718.1	85	131	37
Changnienia amoena	Monocot	0.156818	37.1105	chloroplast	NC_045402.1/MN047293.1	87	132	37
Chara vulgaris	Algae	0.184933	26.1922	chloroplast	NC_008097.1/DQ229107.1	105	148	37
Characiochloris acuminata	Algae	0.19718	37.2137	chloroplast	NC_028584.1/KT625418.1	73	108	29
Chasechloa egregia	Monocot	0.140371	38.5892	chloroplast	NC_031299.1/KX663836.1	82	127	37
Chasechloa madagascariensis	Monocot	0.137987	38.6189	chloroplast	NC_033880.1/KX663838.1	81	124	35
Chasmanthium laxum	Monocot	0.141203	38.7322	chloroplast	NC_035522.1/MF035973.1	83	129	38
Cheilanthes micropteris	Pteridophyte	0.157257	41.394	chloroplast	NC_040174.1/MH173078.1	87	131	36
Cheilolejeunea xanthocarpa	Gymnosperm	0.117138	30.5289	chloroplast	NC_043777.1/MH064504.1	81	129	36
Cheirodendron bastardianum	Eudicot	0.156698	38.0113	chloroplast	NC_049884.1/MT385071.1	88	130	34
Chelidonium majus	Eudicot	0.159734	38.7394	chloroplast	NC_046829.1/MN518846.1	85	129	36
Chenopodium acuminatum	Eudicot	0.1522	37.2477	chloroplast	NC_054154.1/MW057780.1	85	130	37
Chenopodium album	Eudicot	0.152167	37.2485	chloroplast	NC_034950.1/KY419707.1	84	129	37
Chenopodium ficifolium	Eudicot	0.151823	37.2631	chloroplast	NC_041200.1/MK182725.1	84	129	37
Chenopodium quinoa	Eudicot	0.152099	37.2415	chloroplast	NC_034949.1/	84	128	36
Chieniodendron hainanense	Magnoliids	0.160497	39.1079	chloroplast	NC_043867.1/MK035708.1	84	132	39
Chikusichloa aquatica	Monocot	0.136563	39.0443	chloroplast	KR078265.1	83	129	38
Chikusichloa mutica	Monocot	0.136603	39.0365	chloroplast	NC_041081.1/KU696970.1	83	129	38
Chimonanthus nitens	Magnoliids	0.15325	39.2692	chloroplast	NC_042745.1/MH377058.1	83	129	37
Chimonanthus praecox	Magnoliids	0.153252	39.2484	chloroplast	NC_042744.1/MH377057.1	83	129	37
Chimonobambusa hejiangensis	Monocot	0.138908	38.9236	chloroplast	NC_053872.1/MT884004.1	85	130	37
Chimonobambusa sichuanensis	Monocot	0.139594	38.8928	chloroplast	NC_056904.1/MT941921.1	93	140	40
Chimonocalamus longiusculus	Monocot	0.139821	38.8668	chloroplast	JX513415.1	82	129	39
Chionanthus axillaris	Eudicot	0.15555	37.811	chloroplast	NC_042281.1/MH817882.1	88	130	34
Chionanthus brassii	Eudicot	0.15598	37.7972	chloroplast	NC_042282.1/MH817883.1	89	131	34
Chionanthus compactus	Eudicot	0.155797	37.7947	chloroplast	NC_042269.1/MH817868.1	88	130	34
Chionanthus filiformis	Eudicot	0.155853	37.7798	chloroplast	NC_042270.1/MH817869.1	88	130	34
Chionanthus implicatus	Eudicot	0.155761	37.7944	chloroplast	NC_042283.1/MH817885.1	88	130	34
Chionanthus ligustrinus	Eudicot	0.155912	37.8239	chloroplast	NC_042284.1/MH817886.1	88	130	34
Chionanthus macrobotrys	Eudicot	0.154912	37.7163	chloroplast	NC_042384.1/MH817887.1	88	130	34
Chionanthus mala-elengi	Eudicot	0.1555	37.8032	chloroplast	NC_042372.1/MH817888.1	88	131	35
Chionanthus maxwellii	Eudicot	0.155504	37.7849	chloroplast	NC_042385.1/MH817889.1	88	130	34
Chionanthus panamensis	Eudicot	0.155812	37.7474	chloroplast	NC_042786.1/MH817890.1	88	125	33
Chionanthus parkinsonii	Eudicot	0.155436	37.8078	chloroplast	NC_036979.1/MG255752.1	88	132	36
Chionanthus pedunculatus	Eudicot	0.155578	37.7136	chloroplast	NC_042261.1/MH817859.1	88	130	34
Chionanthus polygamus	Eudicot	0.155411	37.8262	chloroplast	NC_042386.1/MH817891.1	88	130	34
Chionanthus pubescens	Eudicot	0.1558	37.7933	chloroplast	NC_042387.1/MH817892.1	88	130	34
Chionanthus quadristamineus	Eudicot	0.155618	37.8176	chloroplast	NC_042373.1/MH817893.1	88	129	34
Chionanthus ramiflorus	Eudicot	0.155649	37.7683	chloroplast	NC_042446.1/MH817894.1	88	130	34
Chionanthus retusus	Eudicot	0.155687	37.7578	chloroplast	NC_035000.1/KY582962.1	87	133	37
Chionanthus rupicola	Eudicot	0.155563	37.8098	chloroplast	NC_036980.1/MG255753.1	88	132	36
Chionanthus thorelii	Eudicot	0.156057	37.7509	chloroplast	NC_042374.1/MH817898.1	88	130	34
Chionanthus virginicus	Eudicot	0.155748	37.7925	chloroplast	NC_042447.1/MH817900.1	88	130	34
Chloranthus erectus	Eudicot	0.157852	38.8826	chloroplast	NC_039627.1/MH394411.1	85	130	37
Chloranthus japonicus	Eudicot	0.15864	38.8616	chloroplast	NC_026565.1/KP256024.1	86	131	37
Chloranthus spicatus	Eudicot	0.157772	38.8878	chloroplast	NC_009598.1/EF380352.1	86	131	37
Chlorella sorokiniana	Algae	0.109811	34.0248	chloroplast	NC_023835.1/	78	112	31
Chlorella vulgaris	Algae	0.150613	31.5597	chloroplast	NC_001865.1/AB001684.1	174	210	33
Chloris truncata	Monocot	0.135584	38.2582	chloroplast	NC_032033.1/KX765278.1	85	133	40
Chloris virgata	Monocot	0.134561	38.286	chloroplast	NC_032034.1/KX765279.1	85	133	40
Chlorococcum tatrense	Algae	0.242172	36.1016	chloroplast	NC_042182.1/MG778173.1	70	104	30
Chlorodesmis fastigiata	Algae	0.088592	30.6608	chloroplast	NC_037364.1/KY819064.1	85	118	29
Chlorogalum pomeridianum	Monocot	0.157288	37.7321	chloroplast	NC_032701.1/KX931453.1	84	131	38
Chlorokybus atmophyticus	Algae	0.152254	36.2086	chloroplast	NC_008822.1/DQ422812.2	114	157	37
Chloroparvula japonica	Algae	0.071262	39.6649	chloroplast	NC_042487.1/MK085993.1	68	97	26
Chloroparvula pacifica	Algae	0.069644	36.8072	chloroplast	NC_042489.1/MK085995.1	68	99	28
Chlorophytum comosum	Monocot	0.154248	37.2724	chloroplast	NC_053844.1/MT076065.1	84	130	38
Chloropicon laureae	Algae	0.06474	37.1718	chloroplast	NC_042484.1/MK085987.1	71	101	27
Chloropicon mariensis	Algae	0.064323	37.4594	chloroplast	NC_042485.1/MK085989.1	71	102	28
Chloropicon maureeniae	Algae	0.064094	36.7164	chloroplast	NC_042488.1/MK085994.1	71	102	28
Chloropicon roscoffensis	Algae	0.064534	37.0611	chloroplast	NC_042486.1/MK085991.1	71	101	27
Chloropicon sieburthii	Algae	0.064565	36.9953	chloroplast	NC_042483.1/MK085986.1	71	101	27
Chlorosarcinopsis eremi	Algae	0.298847	35.0792	chloroplast	NC_042250.1/MG778185.1	68	103	29
Chlorotetraedron incus	Algae	0.193197	27.0506	chloroplast	NC_029673.1/	69	106	30
Chondria tumulosa	Algae	0.172617	27.3994	chloroplast	NC_057618.1/MW309501.1	196	229	28
Chonemorpha megacalyx	Eudicot	0.155694	38.3329	chloroplast	NC_056322.1/MW246159.1	86	131	37
Choricystis parasitica	Algae	0.094206	45.4451	chloroplast	NC_025539.1/KM462878.1	79	111	29
Chorispora tenella	Eudicot	0.156666	36.4948	chloroplast	NC_049622.1/MK637697.1	86	131	37
Christella appendiculata	Pteridophyte	0.151571	42.4877	chloroplast	NC_035842.1/KY427336.1	88	132	35
Christensenia aesculifolia	Pteridophyte	0.152115	34.8151	chloroplast	NC_044756.1/MN056350.1	88	135	39
Christia vespertilionis	Eudicot	0.149656	35.2268	chloroplast	NC_053893.1/MT197595.1	83	128	37
Christolea crassifolia	Eudicot	0.153978	36.1798	chloroplast	NC_050790.1/MT845135.1	85	130	37
Chromera velia	Protist	0.155941	37.8464	chloroplast	AB237912.1	110	140	37
Chromochloris zofingiensis	Algae	0.188935	30.8672	chloroplast	NC_029672.1/KT199251.1	68	106	31
Chromolaena odorata	Eudicot	0.15127	37.4767	chloroplast	NC_050055.1/MN885889.1	87	132	36
Chrysanthemum boreale	Eudicot	0.151012	37.4738	chloroplast	NC_037388.1/MG913594.1	87	131	36
Chrysanthemum indicum	Eudicot	0.150972	37.4785	chloroplast	NC_020320.1/JN867589.1	83	125	34
Chrysanthemum lavandulifolium	Eudicot	0.151085	37.4524	chloroplast	NC_057202.1/MH165287.1	88	132	35
Chrysanthemum lucidum	Eudicot	0.150985	37.4945	chloroplast	NC_040920.1/MH028788.1	84	130	36
Chrysanthemum vestitum	Eudicot	0.151012	37.4732	chloroplast	NC_057203.1/MH165288.1	90	134	36
Chrysanthemum x morifolium	Eudicot	0.151033	37.4806	chloroplast	NC_020092.1/JQ362483.1	85	128	35
Chrysochromulina parva	Protist	0.10452	36.3136	chloroplast	NC_036937.1/MG520331.1	112	145	27
Chrysophyllum cainito	Eudicot	0.158841	36.7991	chloroplast	NC_053850.1/MT435527.1	84	129	37
Chrysopogon aciculatus	Monocot	0.140696	38.3899	chloroplast	NC_046489.1/MN974486.1	85	140	41
Chrysopogon gryllus	Monocot	0.140034	38.4464	chloroplast	NC_035035.1/KY596161.1	83	129	38
Chrysopogon orientalis	Monocot	0.140712	38.3677	chloroplast	NC_035047.1/KY596177.1	83	129	38
Chrysopogon serrulatus	Monocot	0.1407	38.3753	chloroplast	NC_029884.1/KU961864.1	84	128	36
Chrysopogon zizanioides	Monocot	0.139971	38.4544	chloroplast	NC_035034.1/KY596158.1	83	129	38
Chrysosplenium alternifolium	Eudicot	0.152619	37.4665	chloroplast	NC_051986.1/MT362050.1	84	128	36
Chrysosplenium aureobracteatum	Eudicot	0.153102	37.345	chloroplast	NC_039740.1/MG878089.1	85	131	37
Chrysosplenium kamtschaticum	Eudicot	0.152561	37.4054	chloroplast	NC_051988.1/MT371065.1	86	130	36
Chrysosplenium sinicum	Eudicot	0.153427	37.2581	chloroplast	NC_051987.1/MT362051.1	86	130	36
Chunia bucklandioides	Eudicot	0.159814	38.058	chloroplast	NC_041163.1/MG644608.1	84	134	40
Chusquea culeou	Monocot	0.138137	38.844	chloroplast	NC_042672.1/MH410122.1	84	131	39
Cibotium barometz	Pteridophyte	0.166027	41.6547	chloroplast	NC_037893.1/MH105066.1	87	131	33
Cicer arietinum	Eudicot	0.125319	33.9063	chloroplast	Pltd:NC_011163.1/	75	108	29
Cichorium intybus	Eudicot	0.152975	37.6526	chloroplast	NC_043842.1/MK569377.1	82	119	29
Cicuta virosa	Eudicot	0.154569	37.5192	chloroplast	NC_037711.1/KX352466.1	85	133	37
Cinnamomum aromaticum	Magnoliids	0.152763	39.1528	chloroplast	NC_046019.1/MN812496.1	82	126	36
Cinnamomum bodinieri	Magnoliids	0.152727	39.1254	chloroplast	NC_057605.1/MW381013.1	83	127	36
Cinnamomum camphora	Magnoliids	0.15257	39.1394	chloroplast	NC_035882.1/MF156716.1	84	130	36
Cinnamomum glanduliferum	Magnoliids	0.152726	39.121	chloroplast	NC_057217.1/MW369062.1	83	126	35
Cinnamomum kotoense	Magnoliids	0.15401	39.1643	chloroplast	NC_050346.1/MN698964.1	82	127	36
Cinnamomum longipetiolatum	Magnoliids	0.158603	38.9671	chloroplast	NC_050347.1/MN698965.1	84	128	36
Cinnamomum micranthum	Magnoliids	0.152675	39.1308	chloroplast	NC_035802.1/KT833081.1	79	124	36
Cinnamomum pittosporoides	Magnoliids	0.15273	39.1698	chloroplast	NC_048978.1/MN047450.1	82	128	36
Cinnamomum tenuipile	Magnoliids	0.152699	39.1607	chloroplast	NC_057069.1/MW308597.1	74	122	36
Cinnamomum verum	Magnoliids	0.152766	39.1579	chloroplast	NC_035236.1/KY635878.1	81	125	36
Cinnamomum yabunikkei	Magnoliids	0.152731	39.1551	chloroplast	NC_044864.1/MG717939.1	79	127	36
Cionosicys macranthus	Eudicot	0.157403	37.1791	chloroplast	NC_046861.1/MN542397.1	85	130	37
Circaeaster agrestis	Eudicot	0.151033	38.1566	chloroplast	NC_035872.1/KY908400.1	85	133	38
Cirsium japonicum	Eudicot	0.152602	37.6948	chloroplast	NC_053767.1/MW035606.1	86	130	36
Cirsium rhinoceros	Eudicot	0.152576	37.7137	chloroplast	NC_044423.1/MK922360.1	88	133	37
Cirsium setosum	Eudicot	0.152403	37.7145	chloroplast	NC_052868.1/MN432154.1	88	133	37
Cistanche deserticola	Eudicot	0.102657	36.7837	chloroplast	NC_021111.1/KC128846.1	31	106	36
Cistanthe longiscapa	Eudicot	0.15683	36.7022	chloroplast	NC_035140.1/KX928992.1	85	132	37
Citrullus amarus	Eudicot	0.157008	37.1739	chloroplast	NC_035974.1/MF536694.1	85	130	37
Citrullus colocynthis	Eudicot	0.157147	37.1417	chloroplast	NC_035727.1/MF357889.1	86	131	37
Citrullus lanatus	Eudicot	0.156906	37.1789	chloroplast	NC_032008.1/KY014105.1	85	122	29
Citrullus rehmii	Eudicot	0.157135	37.1407	chloroplast	NC_035975.1/MF536695.1	85	130	37
Citrus aurantiifolia	Eudicot	0.159893	38.4395	chloroplast	NC_024929.1/KJ865401.1	93	138	37
Citrus aurantium	Eudicot	0.16014	38.4782	chloroplast	NC_052719.1/MT702983.1	87	132	37
Citrus cavaleriei	Eudicot	0.160996	38.4612	chloroplast	NC_053572.1/MT880606.1	89	135	37
Citrus depressa	Eudicot	0.16012	38.4793	chloroplast	NC_031894.1/LC147381.1	87	139	45
Citrus hongheensis	Eudicot	0.160275	38.467	chloroplast	NC_053573.1/MT880607.1	89	135	37
Citrus japonica	Eudicot	0.160229	38.4188	chloroplast	NC_053733.1/MN495932.1	89	135	37
Citrus medica	Eudicot	0.160031	38.4438	chloroplast	NC_050939.1/MT106673.1	89	134	37
Citrus platymamma	Eudicot	0.160121	38.4796	chloroplast	NC_030194.1/KR259987.1	89	135	37
Citrus polytrifolia	Eudicot	0.160211	38.4431	chloroplast	NC_045403.1/MK250977.1	93	138	37
Citrus sinensis	Eudicot	0.160129	38.4821	chloroplast	Pltd:NC_008334.1/	87	140	45
Citrus sunki	Eudicot	0.160699	38.4178	chloroplast	NC_052718.1/MT767776.1	89	134	37
Citrus trifoliata	Eudicot	0.16026	38.435	chloroplast	NC_057088.1/MN102360.1	91	138	37
Clausena excavata	Eudicot	0.161172	38.2827	chloroplast	NC_032685.1/KU949003.1	86	127	33
Clausia aprica	Eudicot	0.155653	35.9492	chloroplast	NC_049602.1/MK637676.1	87	132	37
Clematis acerifolia	Eudicot	0.159552	37.9475	chloroplast	NC_039844.1/KY120884.1	91	137	36
Clematis alternata	Eudicot	0.159476	37.9857	chloroplast	NC_039577.1/MG675221.1	91	137	36
Clematis brevicaudata	Eudicot	0.159583	37.9696	chloroplast	NC_039579.1/MG675223.1	89	134	36
Clematis florida	Eudicot	0.159606	37.9785	chloroplast	NC_058885.1/MZ151500.1	91	135	36
Clematis glauca	Eudicot	0.159591	37.9451	chloroplast	NC_056311.1/MW246141.1	83	131	36
Clematis guniuensis	Eudicot	0.159682	37.9448	chloroplast	NC_050373.1/MN527334.1	86	130	36
Clematis heracleifolia	Eudicot	0.159565	37.9757	chloroplast	NC_039845.1/KY120885.1	90	135	36
Clematis loureiroana	Eudicot	0.159624	37.8753	chloroplast	NC_039690.1/KY083057.1	92	137	36
Clematis macropetala	Eudicot	0.159647	37.9656	chloroplast	NC_041477.1/MK569482.1	89	137	36
Clematis montana	Eudicot	0.159523	37.9776	chloroplast	NC_057507.1/MT292622.1	91	137	36
Clematis repens	Eudicot	0.159507	37.9751	chloroplast	NC_039578.1/MG675222.1	90	135	36
Clematis taeguensis	Eudicot	0.159534	37.9731	chloroplast	NC_054335.1/MW201572.1	92	136	36
Clematis terniflora	Eudicot	0.159528	37.9965	chloroplast	NC_028000.1/KJ956785.1	90	135	36
Clematis uncinata	Eudicot	0.159524	38.0194	chloroplast	NC_039846.1/KY120886.1	90	135	36
Cleomella lutea	Eudicot	0.154124	36.4752	chloroplast	NC_049613.1/MK637687.1	84	132	37
Clerodendranthus spicatus	Eudicot	0.152151	37.863	chloroplast	NC_056393.1/MZ014906.1	85	129	36
Clerodendrum bungei	Eudicot	0.15168	38.1758	chloroplast	NC_056141.1/MW242824.1	85	129	36
Clerodendrum japonicum	Eudicot	0.152171	38.0585	chloroplast	NC_056260.1/MW222242.1	86	133	37
Clerodendrum lindleyi	Eudicot	0.151678	38.1763	chloroplast	NC_056199.1/MW411449.1	88	133	37
Clerodendrum trichotomum	Eudicot	0.151549	38.2041	chloroplast	NC_057680.1/MW538955.1	86	131	37
Clethra delavayi	Eudicot	0.157253	37.3678	chloroplast	NC_041129.1/MG719833.1	84	131	38
Cliftonaea pectinata	Algae	0.174482	27.9817	chloroplast	NC_035294.1/MF101450.1	214	248	29
Climacium dendroides	Bryophyte	0.124957	28.9684	chloroplast	NC_051864.1/MT006132.1	82	125	35
Clinacanthus nutans	Eudicot	0.151669	38.3651	chloroplast	NC_042162.1/MH778102.1	83	131	36
Clinopodium chinense	Eudicot	0.151989	37.8396	chloroplast	NC_050943.1/MT012413.1	86	131	36
Clintonia udensis	Monocot	0.15316	37.2519	chloroplast	NC_057098.1/MN136230.1	83	132	36
Clivia miniata	Monocot	0.158114	37.9688	chloroplast	NC_048961.1/MN857162.1	87	133	38
Closterium baillyanum	Algae	0.201341	39.3129	chloroplast	NC_030314.1/KU646494.1	95	141	40
Clypeola jonthlaspi	Eudicot	0.153907	36.0939	chloroplast	NC_049609.1/MK637683.1	86	132	37
Cnidium officinale	Eudicot	0.148518	37.6002	chloroplast	NC_039760.1/MH121055.1	85	129	36
Coccinia grandis	Eudicot	0.157035	37.0669	chloroplast	NC_031834.1/KX147311.1	85	132	39
Cochlearia borzaeana	Eudicot	0.154599	36.118	chloroplast	NC_029253.1/LN866844.1	83	127	36
Cochlearia islandica	Eudicot	0.15457	36.1306	chloroplast	NC_029254.1/LN866845.1	83	127	36
Cochlearia pyrenaica	Eudicot	0.154569	36.1179	chloroplast	NC_029331.1/LN866846.1	83	127	36
Cochlearia tridactylites	Eudicot	0.154718	36.1057	chloroplast	NC_029332.1/LN866847.1	83	127	36
Cocos nucifera	Monocot	0.079309	28.8013	chloroplast	NC_039524.1/MH591107.1	83	113	26
Codium arabicum	Algae	0.083933	29.1089	chloroplast	NC_037366.1/KY819066.1	85	115	26
Codonopsis minima	Eudicot	0.170253	38.3382	chloroplast	NC_056284.1/MN122102.1	92	138	38
Codonopsis tsinlingensis	Eudicot	0.135041	38.2691	chloroplast	NC_035732.1/MF035974.1	82	129	39
Coelachne africana	Monocot	0.19614	30.4808	chloroplast	NC_042181.1/MF423120.1	93	130	31
Coelastrella saipanensis	Algae	0.160093	37.3439	chloroplast	NC_050858.1/MT627604.1	86	132	38
Coelogyne barbata	Monocot	0.158935	37.3908	chloroplast	NC_050687.1/MT548043.1	87	133	38
Coelogyne fimbriata	Monocot	0.155189	37.4311	chloroplast	Pltd:NC_008535.1/	85	140	45
Coffea arabica	Eudicot	0.154751	37.4712	chloroplast	NC_030053.1/KU500324.1	86	133	37
Coffea canephora	Eudicot	0.140745	38.4603	chloroplast	NC_013273.1/FJ261955.1	104	157	40
Coix lacryma-jobi	Monocot	0.156462	37.5644	chloroplast	NC_030064.1/KP125337.1	86	135	38
Colchicum autumnale	Monocot	0.107236	27.6381	chloroplast	NC_030358.1/KU646493.1	82	117	32
Coleochaete scutata	Algae	0.15219	37.651	chloroplast	NC_058328.1/MT473748.1	88	133	37
Colobanthus acicularis	Eudicot	0.151314	36.6529	chloroplast	NC_053722.1/MN273318.1	83	130	39
Colobanthus affinis	Eudicot	0.151228	36.6546	chloroplast	NC_036424.1/MF687919.1	82	129	39
Colobanthus apetalus	Eudicot	0.151462	36.6079	chloroplast	NC_053721.1/MN273317.1	83	130	39
Colobanthus lycopodioides	Eudicot	0.151209	36.6493	chloroplast	NC_053720.1/MN273316.1	83	130	39
Colobanthus nivicola	Eudicot	0.151132	36.662	chloroplast	NC_053719.1/MN273315.1	83	130	39
Colobanthus pulvinatus	Eudicot	0.151276	36.6859	chloroplast	NC_028080.1/KT737383.1	81	125	36
Colobanthus quitensis	Eudicot	0.151259	36.6649	chloroplast	NC_053723.1/MN273319.1	83	130	39
Colobanthus subulatus	Eudicot	0.108674	31.1491	chloroplast	NC_043778.1/MH064505.1	80	124	35
Cololejeunea lanciloba	Bryophyte	0.161089	37.2937	chloroplast	NC_054164.1/MN533964.1	83	129	37
Colona floribunda	Eudicot	0.151972	38.3913	chloroplast	NC_058329.1/MT473749.1	88	134	37
Colvillea racemosa	Eudicot	0.154901	37.1211	chloroplast	NC_050931.1/MT017928.1	84	130	37
Comarum salesovianum	Eudicot	0.151174	38.2751	chloroplast	NC_050654.1/MT228723.1	85	130	37
Comastoma pulmonarium	Eudicot	0.159425	37.1918	chloroplast	NC_053324.1/MT700490.1	81	135	39
Combretum indicum	Eudicot	0.154018	37.3729	chloroplast	NC_053328.1/MT700495.1	80	132	37
Combretum kraussii	Eudicot	0.160249	37.8024	chloroplast	NC_041103.1/MH041484.1	93	140	39
Commiphora foliacea	Eudicot	0.160268	37.8522	chloroplast	NC_041104.1/MH042752.1	95	142	39
Commiphora gileadensis	Eudicot	0.156064	37.9543	chloroplast	NC_036978.1/MF957201.1	86	125	29
Commiphora wightii	Eudicot	0.155929	37.7884	chloroplast	NC_042448.1/MH817901.1	88	131	35
Comoranthus minor	Eudicot	0.221013	26.0012	chloroplast	NC_035350.1/KY083067.1	195	229	29
Compsopogon caeruleus	Algae	0.154278	38.0307	chloroplast	NC_058332.1/MT473752.1	87	133	36
Coniogramme intermedia	Pteridophyte	0.134985	38.3346	chloroplast	NC_037165.1/MF460979.1	84	130	38
Connorochloa tenuis	Monocot	0.153445	36.6099	chloroplast	NC_049615.1/MK637689.1	87	132	37
Conringia orientalis	Eudicot	0.154071	36.4637	chloroplast	NC_049619.1/MK637693.1	87	132	37
Conringia planisiliqua	Eudicot	0.1559	38.3246	chloroplast	NC_041534.1/MK569484.1	82	130	37
Consolida ajacis	Eudicot	0.155915	38.3209	chloroplast	NC_047292.1/MN648401.1	83	129	37
Consolida orientalis	Eudicot	0.127601	30.8399	chloroplast	NC_025314.1/KJ958485.1	141	180	31
Convallaria keiskei	Monocot	0.153234	37.7377	chloroplast	NC_054224.1/MW054627.1	74	115	37
Convolvulus arvensis	Eudicot	0.153014	37.1626	chloroplast	NC_035884.1/MF276802.1	87	133	37
Conyza bonariensis	Eudicot	0.155484	38.1743	chloroplast	NC_036485.1/KY120323.1	82	128	36
Coptis chinensis	Eudicot	0.154985	38.1824	chloroplast	NC_054329.1/MT773635.1	86	129	35
Coptis japonica	Eudicot	0.154573	38.1988	chloroplast	NC_054330.1/MT773636.1	85	130	37
Coptis omeiensis	Eudicot	0.154549	38.2519	chloroplast	NC_037759.1/MG585353.1	85	132	37
Coptis quinquesecta	Eudicot	0.154156	38.3086	chloroplast	NC_054331.1/MT773638.1	86	129	35
Coptis teeta	Eudicot	0.17835	30.0168	chloroplast	NC_042901.1/MK598845.1	199	233	31
Corallina chilensis	Algae	0.158744	37.049	chloroplast	NC_046874.1/MN542408.1	85	130	37
Corallocarpus boehmii	Eudicot	0.156614	37.157	chloroplast	NC_050944.1/MT012414.1	86	130	36
Corallodiscus flabellatus	Eudicot	0.146198	36.837	chloroplast	NC_046814.1/MN200380.1	55	126	38
Corallorhiza maculata	Monocot	0.161088	36.937	chloroplast	NC_044467.1/MK251464.1	84	127	35
Corchorus capsularis	Eudicot	0.161766	36.7611	chloroplast	NC_044468.1/MK251465.1	83	126	35
Corchorus olitorius	Eudicot	0.155196	37.8405	chloroplast	NC_035998.1/KX822776.1	84	131	37
Cordyline indivisa	Monocot	0.158824	38.7416	chloroplast	NC_031446.1/KT274030.1	87	134	37
Coreanomecon hylomeconoides	Eudicot	0.146519	37.2757	chloroplast	NC_029850.1/KR002656.1	78	125	36
Coriandrum sativum	Eudicot	0.158716	37.8046	chloroplast	NC_044812.1/MN380662.1	85	132	38
Cornus alternifolia	Eudicot	0.157153	37.8097	chloroplast	NC_044822.1/MN380673.1	84	131	38
Cornus canadensis	Eudicot	0.158166	37.6705	chloroplast	NC_044815.1/MN380665.1	85	132	38
Cornus chinensis	Eudicot	0.158674	37.7951	chloroplast	NC_030260.1/KU852492.1	87	133	37
Cornus disciflora	Eudicot	0.1574	38.1201	chloroplast	NC_056267.1/MW085085.1	85	131	38
Cornus elliptica	Eudicot	0.158345	37.676	chloroplast	NC_044816.1/MN380666.1	85	132	38
Cornus eydeana	Eudicot	0.157538	38.1368	chloroplast	NC_044820.1/MN380670.1	85	132	38
Cornus florida	Eudicot	0.157154	38.1479	chloroplast	NC_044818.1/MN380668.1	85	132	38
Cornus kousa	Eudicot	0.158482	37.851	chloroplast	NC_044810.1/MN380660.1	85	132	38
Cornus macrophylla	Eudicot	0.156671	38.1589	chloroplast	NC_044821.1/MN380672.1	85	132	38
Cornus nuttallii	Eudicot	0.157731	37.9215	chloroplast	NC_044811.1/MN380661.1	85	132	38
Cornus oblonga	Eudicot	0.158257	37.6483	chloroplast	NC_042746.1/MH729079.1	86	131	37
Cornus officinalis	Eudicot	0.15883	37.8222	chloroplast	NC_044825.1/MN380676.1	85	132	38
Cornus peruviana	Eudicot	0.15851	37.8399	chloroplast	NC_044817.1/MN380667.1	85	132	38
Cornus sanguinea	Eudicot	0.158445	37.6648	chloroplast	NC_044814.1/MN380664.1	85	132	38
Cornus sessilis	Eudicot	0.157114	37.8152	chloroplast	NC_044823.1/MN380674.1	84	132	38
Cornus suecica	Eudicot	0.157182	37.8059	chloroplast	NC_044824.1/MN380675.1	84	132	38
Cornus unalaschkensis	Eudicot	0.158227	37.7312	chloroplast	NC_044813.1/MN380663.1	85	132	38
Cornus volkensii	Eudicot	0.158198	37.8418	chloroplast	NC_058318.1/MT816471.1	85	130	37
Corybas taliensis	Monocot	0.196128	41.0258	chloroplast	NC_057183.1/MT920559.1	81	141	38
Corydalis adunca	Monocot	0.18781	40.8216	chloroplast	NC_047208.1/MN843953.1	99	145	38
Corydalis conspersa	Eudicot	0.165416	40.6859	chloroplast	NC_057184.1/MT920560.1	76	131	38
Corydalis davidii	Eudicot	0.154395	40.239	chloroplast	NC_054239.1/MW110633.1	81	129	36
Corydalis edulis	Eudicot	0.192554	40.2604	chloroplast	NC_058642.1/MZ440305.1	91	138	38
Corydalis hsiaowutaishanensis	Eudicot	0.181335	40.9314	chloroplast	NC_052866.1/MT755641.1	77	137	37
Corydalis inopinata	Eudicot	0.18806	40.21	chloroplast	NC_057186.1/MT920562.1	93	141	38
Corydalis saxicola	Eudicot	0.155935	40.5733	chloroplast	NC_054240.1/MW110634.1	82	129	36
Corydalis shensiana	Eudicot	0.159398	38.0193	chloroplast	NC_040141.1/MG835449.1	86	131	37
Corylopsis coreana	Eudicot	0.159419	38.0218	chloroplast	NC_058779.1/MZ590567.1	86	131	37
Corylus americana	Eudicot	0.159641	36.5295	chloroplast	NC_031855.1/KX822768.2	77	121	29
Corylus avellana	Eudicot	0.159915	36.4894	chloroplast	NC_032351.1/KX814336.2	81	125	29
Corylus chinensis	Eudicot	0.159842	36.4729	chloroplast	NC_045290.1/MH628457.1	84	132	36
Corylus colurna	Eudicot	0.159857	36.4513	chloroplast	NC_045292.1/MH628460.1	84	132	36
Corylus cornuta	Eudicot	0.159856	36.5066	chloroplast	NC_031854.1/KX822767.2	80	124	29
Corylus fargesii	Eudicot	0.159825	36.488	chloroplast	NC_045288.1/MH628455.1	84	132	36
Corylus ferox	Eudicot	0.159894	36.4366	chloroplast	NC_039128.1/MF375335.1	83	131	36
Corylus heterophylla	Eudicot	0.159862	36.4527	chloroplast	NC_045291.1/MH628458.1	84	132	36
Corylus jacquemontii	Eudicot	0.159833	36.4568	chloroplast	NC_039127.1/MF375334.1	83	131	36
Corylus mandshurica	Eudicot	0.15987	36.4534	chloroplast	NC_045289.1/MH628456.1	84	132	36
Corylus sieboldiana	Eudicot	0.159825	36.4868	chloroplast	NC_040995.1/MH628454.1	84	133	37
Corylus wangii	Eudicot	0.159769	36.4939	chloroplast	NC_039129.1/MF375336.1	83	131	36
Corylus yunnanensis	Eudicot	0.160012	36.7847	chloroplast	NC_022409.1/KC180802.1	85	135	37
Corymbia eximia	Eudicot	0.160713	36.7512	chloroplast	NC_022407.1/KC180800.1	85	135	37
Corymbia gummifera	Eudicot	0.160095	36.7763	chloroplast	NC_028409.1/KP015032.1	85	129	36
Corymbia henryi	Eudicot	0.160045	36.7897	chloroplast	NC_022408.1/	85	135	37
Corymbia maculata	Eudicot	0.160127	36.7677	chloroplast	NC_022410.1/KC180803.1	85	135	37
Corymbia tessellaris	Eudicot	0.159994	36.7839	chloroplast	NC_028410.1/KP015033.1	84	128	36
Corymbia torelliana	Eudicot	0.159202	36.5573	chloroplast	NC_014807.1/HQ207704.1	83	128	36
Corynocarpus laevigatus	Eudicot	0.122213	30.4133	chloroplast	NC_024081.1/KC509521.1	139	178	30
Coscinodiscus radiatus	Algae	0.20785	39.7878	chloroplast	NC_030357.1/KU646492.1	89	131	36
Cosmarium botrytis	Algae	0.150356	37.5668	chloroplast	NC_046828.1/MN518845.1	86	129	35
Cosmos bipinnatus	Eudicot	0.129947	30.868	chloroplast	NC_028502.1/KR336545.1	139	172	27
Costaria costata	Protist	0.158843	37.996	chloroplast	NC_054342.1/MT876478.1	86	132	38
Cotinus coggygria	Eudicot	0.159524	36.6114	chloroplast	NC_045340.1/MN577874.1	86	132	37
Cotoneaster acuminatus	Eudicot	0.159563	36.6269	chloroplast	NC_045356.1/MN577892.1	86	132	37
Cotoneaster buxifolius	Eudicot	0.159626	36.6056	chloroplast	NC_045341.1/MN577875.1	86	132	37
Cotoneaster frigidus	Eudicot	0.159548	36.6297	chloroplast	NC_045357.1/MN577893.1	86	132	37
Cotoneaster horizontalis	Eudicot	0.159662	36.5936	chloroplast	NC_045339.1/MN577873.1	86	132	37
Cotoneaster microphyllus	Eudicot	0.159525	36.6118	chloroplast	NC_045359.1/MN577895.1	86	132	37
Cotoneaster rubens	Eudicot	0.159883	36.5699	chloroplast	NC_045840.1/MN457692.1	85	130	37
Cotoneaster schantungensis	Eudicot	0.159796	36.5841	chloroplast	NC_045358.1/MN577894.1	86	132	37
Cotoneaster silvestrii	Eudicot	0.159607	36.6124	chloroplast	NC_045338.1/MN577872.1	86	132	37
Cotoneaster taylorii	Eudicot	0.159999	36.5577	chloroplast	NC_046834.1/MN516695.1	84	129	37
Cotoneaster wilsonii	Eudicot	0.150049	38.2268	chloroplast	NC_053948.1/MW206793.1	85	132	37
Cotyledon tomentosa	Eudicot	0.161887	36.2809	chloroplast	NC_030547.1/KX180053.1	83	130	37
Couepia caryophylloides	Eudicot	0.16209	36.2903	chloroplast	NC_030548.1/KX180054.1	83	130	37
Couepia grandiflora	Eudicot	0.162125	36.3096	chloroplast	NC_024063.1/KJ414482.1	83	130	37
Couepia guianensis	Eudicot	0.161926	36.3129	chloroplast	NC_030549.1/KX180055.1	83	130	37
Couepia ovalifolia	Eudicot	0.161924	36.3146	chloroplast	NC_030550.1/KX180056.1	83	130	37
Couepia paraensis	Eudicot	0.162045	36.3436	chloroplast	NC_030551.1/KX180058.1	83	130	37
Couepia polyandra	Eudicot	0.162045	36.3078	chloroplast	NC_030552.1/KX180059.1	83	130	37
Couepia rankiniae	Eudicot	0.162065	36.3052	chloroplast	NC_030553.1/KX180060.1	83	130	37
Couepia sandwithii	Eudicot	0.162019	36.3013	chloroplast	NC_030554.1/KX180061.1	83	129	37
Couepia subcordata	Eudicot	0.163166	36.4334	chloroplast	NC_045284.1/MN088379.1	85	130	37
Craigia yunnanensis	Eudicot	0.153919	36.3509	chloroplast	NC_049611.1/MK637685.1	87	132	37
Crambe kralikii	Eudicot	0.152521	38.2878	chloroplast	NC_054194.1/MT648820.1	85	130	37
Craniotome furcata	Eudicot	0.183134	28.8221	chloroplast	NC_058654.1/MZ336047.1	208	241	30
Crassa caudata	Algae	0.182933	28.8308	chloroplast	MH396009.1	204	239	30
Crassocephalum crepidioides	Eudicot	0.145737	37.7502	chloroplast	NC_053949.1/MW206794.1	85	134	37
Crassula perforata	Eudicot	0.15973	36.6293	chloroplast	NC_058896.1/MZ504723.1	84	129	37
Crataegus hupehensis	Eudicot	0.159865	36.5965	chloroplast	NC_039374.1/MF784433.1	85	132	37
Crataegus kansuensis	Eudicot	0.159898	36.6384	chloroplast	NC_057086.1/MN102356.1	82	129	37
Crataegus pinnatifida	Eudicot	0.156962	36.2457	chloroplast	NC_049621.1/MK637696.1	87	132	37
Crateva tapia	Eudicot	0.156417	36.317	chloroplast	NC_050353.1/MT679554.1	81	125	36
Crateva unilocularis	Eudicot	0.124296	28.947	chloroplast	NC_049073.1/MT354755.1	82	126	36
Cratoneuron filicinum	Bryophyte	0.15532	37.1897	chloroplast	NC_037439.1/MG925366.1	78	131	38
Cremastra appendiculata	Monocot	0.159341	36.9378	chloroplast	NC_046815.1/MN200381.1	85	132	38
Cremastra unguiculata	Monocot	0.15469	36.0456	chloroplast	NC_049618.1/MK637692.1	87	132	37
Cremolobus peruvianus	Eudicot	0.152689	37.7624	chloroplast	NC_042149.1/MK622902.1	87	133	37
Crepidiastrum lanceolatum	Eudicot	0.152603	37.686	chloroplast	NC_046513.1/MK358414.1	87	133	37
Crepidiastrum sonchifolium	Eudicot	0.141419	38.5776	chloroplast	NC_035516.1/MF067398.1	82	121	27
Cressa cretica	Eudicot	0.137909	38.6436	chloroplast	NC_035523.1/MF035975.1	83	129	38
Crinipes abyssinicus	Monocot	0.13803	38.6155	chloroplast	NC_035524.1/MF035976.1	83	129	38
Crinipes longifolius	Monocot	0.158355	37.5542	chloroplast	NC_015804.1/HM596072.1	88	134	37
Crithmum maritimum	Eudicot	0.150819	37.5065	chloroplast	NC_041459.1/MH542231.1	86	132	38
Crocus cartwrightianus	Monocot	0.15082	37.5063	chloroplast	NC_041460.1/MH542233.1	86	132	38
Crocus sativus	Monocot	0.154407	38.2651	chloroplast	NC_039673.1/MH191379.1	87	134	38
Croomia heterosepala	Monocot	0.151097	37.4111	chloroplast	NC_042725.1/MH708560.1	85	132	37
Crossostephium chinense	Eudicot	0.152658	36.7049	chloroplast	NC_053562.1/MT920364.1	83	129	37
Crotalaria pallida	Eudicot	0.150021	35.4084	chloroplast	NC_040113.1/MH394334.1	78	122	34
Croton tiglium	Eudicot	0.155257	36.4087	chloroplast	NC_049612.1/MK637686.1	87	132	37
Crucihimalaya lasiocarpa	Eudicot	0.155199	36.4223	chloroplast	NC_009271.1/AP009372.1	85	130	37
Crucihimalaya wallichii	Eudicot	0.158253	36.4138	chloroplast	NC_036743.1/MG599082.1	80	130	37
Crudia harmsiana	Eudicot	0.157718	39.0672	chloroplast	NC_036002.1/LC212965.1	81	126	36
Cryptocarya chinensis	Magnoliids	0.106843	26.2591	chloroplast	NC_027286.1/KP410781.1	66	94	28
Cryptoglena skujai	Protist	0.150162	42.3363	chloroplast	NC_040211.1/MH173081.1	87	129	34
Cryptogramma acrostichoides	Pteridophyte	0.13181	35.3797	chloroplast	NC_010548.1/AP009377.1	82	118	32
Cryptomeria japonica	Gymnosperm	0.153295	36.2889	chloroplast	NC_050791.1/MT845136.1	85	130	37
Cryptospora falcata	Eudicot	0.153809	36.2547	chloroplast	NC_053333.1/MT845137.1	85	130	37
Cryptospora inconspicua	Eudicot	0.161553	36.029	chloroplast	NC_049158.1/MN313429.1	82	127	37
Ctenolophon englerianus	Eudicot	0.156017	36.9203	chloroplast	Pltd:NC_015983.1/	88	133	37
Cucumis melo	Eudicot	0.155402	36.903	chloroplast	NC_057560.1/MT622320.1	87	133	37
Cucumis sativus	Eudicot	0.15576	36.9151	chloroplast	NC_033871.1/KU821703.1	74	111	29
Cucumis x hytivus	Eudicot	0.157533	37.1484	chloroplast	NC_058583.1/MZ578000.1	86	130	36
Cucurbita maxima	Eudicot	0.157644	37.1419	chloroplast	NC_036506.1/MF991116.1	85	135	42
Cucurbita moschata	Eudicot	0.157343	37.1589	chloroplast	NC_038229.1/MH031787.1	84	129	37
Cucurbita pepo	Eudicot	0.153114	35.3325	chloroplast	NC_042700.1/MK069582.1	87	131	36
Cullen corylifolium	Eudicot	0.157839	37.7904	chloroplast	NC_046879.1/MN901636.1	86	131	37
Cuminum cyminum	Eudicot	0.135334	35.0016	chloroplast	KC427270.1	81	116	35
Cunninghamia lanceolata	Gymnosperm	0.158821	36.975	chloroplast	NC_046574.1/MN833211.1	85	129	36
Cuphea hyssopifolia	Eudicot	0.128151	34.7278	chloroplast	NC_034788.1/KY392754.1	82	119	33
Cupressus chengiana	Gymnosperm	0.128244	34.7057	chloroplast	KT315754.1	82	119	33
Cupressus gigantea	Gymnosperm	0.128286	34.6842	chloroplast	NC_036939.1/MG596347.1	82	118	32
Cupressus jiangeensis	Gymnosperm	0.157472	37.4428	chloroplast	NC_053892.1/MW079480.1	86	132	38
Curculigo orchioides	Monocot	0.162715	36.146	chloroplast	NC_050038.1/MT395649.1	87	133	38
Curcuma alismatifolia	Monocot	0.162158	36.203	chloroplast	NC_050039.1/MT395651.1	87	133	38
Curcuma amarissima	Monocot	0.159723	36.2715	chloroplast	NC_046602.1/MK621773.1	86	133	38
Curcuma aromatica	Monocot	0.162171	36.2192	chloroplast	NC_050036.1/MT395645.1	87	133	38
Curcuma elata	Monocot	0.160478	36.2866	chloroplast	NC_028729.1/KR967361.1	86	133	38
Curcuma flaviflora	Monocot	0.15955	36.3253	chloroplast	NC_042886.1/	86	133	38
Curcuma longa	Monocot	0.162133	36.2196	chloroplast	NC_045242.1/MK109019.1	87	133	38
Curcuma phaeocaulis	Monocot	0.162133	36.2196	chloroplast	NC_050035.1/MT395644.1	87	133	38
Curcuma sichuanensis	Monocot	0.162266	36.1752	chloroplast	NC_045241.1/MK109018.1	87	133	38
Curcuma wenyujin	Monocot	0.162192	36.1978	chloroplast	NC_050040.1/MT395655.1	87	133	38
Curcuma xanthorrhiza	Monocot	0.162133	36.2196	chloroplast	NC_050037.1/MT395646.1	87	133	38
Curcuma yunnanensis	Monocot	0.162135	36.1976	chloroplast	NC_048505.1/	87	133	38
Curcuma zedoaria	Monocot	0.158554	37.7127	chloroplast	NC_044846.1/MN380708.1	85	132	38
Curtisia dentata	Eudicot	0.085263	37.8206	chloroplast	NC_045885.1/MN866891.1	61	97	28
Cuscuta australis	Eudicot	0.086727	37.7218	chloroplast	NC_052920.1/MN708214.1	60	96	28
Cuscuta campestris	Eudicot	0.125373	38.1159	chloroplast	NC_009963.1/EU189132.1	67	117	35
Cuscuta exaltata	Eudicot	0.086744	37.7167	chloroplast	NC_009765.1/AM711639.1	62	98	28
Cuscuta gronovii	Eudicot	0.085286	37.835	chloroplast	NC_009949.1/EU189133.1	61	98	29
Cuscuta obtusiflora	Eudicot	0.08638	37.8699	chloroplast	NC_039759.1/MH121054.1	61	97	28
Cuscuta pentagona	Eudicot	0.121521	38.2206	chloroplast	NC_009766.1/AM711640.1	69	113	35
Cuscuta reflexa	Eudicot	0.15253	35.3603	chloroplast	NC_037714.1/MF352008.1	88	138	39
Cyamopsis tetragonoloba	Eudicot	0.147972	39.6088	chloroplast	NC_051883.1/MN431657.1	197	236	33
Cyanidiococcus yangmingshanensis	Algae	0.149987	37.6293	chloroplast	NC_004799.1/AB002583.1	207	243	31
Cyanidioschyzon merolae	Algae	0.164921	32.7314	chloroplast	AF022186.2	197	199	30
Cyanidium caldarium	Algae	0.16247	39.3888	chloroplast	NC_031413.1/KX713899.1	109	155	38
Cycas panzhihuaensis	Gymnosperm	0.162489	39.3793	chloroplast	NC_020319.1/JN867588.1	109	156	39
Cycas revoluta	Gymnosperm	0.16202	39.4316	chloroplast	NC_053567.1/MT876215.1	87	134	38
Cycas shiwandashanica	Gymnosperm	0.162083	39.4175	chloroplast	NC_042668.1/MH341576.1	86	132	37
Cycas szechuanensis	Gymnosperm	0.163403	39.4522	chloroplast	NC_009618.1/AP009339.1	122	169	38
Cycas taitungensis	Gymnosperm	0.155027	37.3154	chloroplast	NC_046860.1/MN542391.1	84	130	37
Cyclanthera pedata	Eudicot	0.157614	36.8356	chloroplast	NC_046870.1/MN542399.1	85	130	37
Cyclantheropsis parviflora	Eudicot	0.160806	36.8867	chloroplast	NC_059007.1/MZ929422.1	86	134	40
Cyclocarya paliurus	Eudicot	0.154495	36.8614	chloroplast	NC_047205.1/MN597436.1	87	134	38
Cyclopogon longibracteatus	Monocot	0.155983	42.5405	chloroplast	NC_057240.1/MN599066.1	88	131	35
Cyclosorus interruptus	Pteridophyte	0.129261	30.9227	chloroplast	NC_038005.1/MG755804.1	141	173	25
Cyclotella pseudostelligera	Algae	0.159643	36.5891	chloroplast	NC_045415.1/MN061993.1	83	129	37
Cydonia oblonga	Eudicot	0.136938	29.8106	chloroplast	NC_030359.1/KU646495.1	90	123	30
Cylindrocystis brebissonii	Algae	0.165809	30.4857	chloroplast	NC_024082.1/KC509522.1	161	199	30
Cylindrotheca closterium	Algae	0.152957	38.1813	chloroplast	NC_058333.1/MT473753.1	87	132	37
Cymatocarpus grossheimii	Eudicot	0.154954	36.3398	chloroplast	NC_053335.1/MT845140.1	85	130	37
Cymatocarpus heterophyllus	Eudicot	0.154874	36.2036	chloroplast	NC_050792.1/MT845142.1	85	130	37
Cymatocarpus pilosissimus	Eudicot	0.155408	36.7626	chloroplast	NC_057616.1/MW160431.1	76	122	38
Cymbidium dayanum	Monocot	0.157484	37.2635	chloroplast	NC_028525.1/KT722983.1	78	138	37
Cymbidium ensifolium	Monocot	0.156327	36.8183	chloroplast	NC_053553.1/MT553998.1	74	118	36
Cymbidium erythraeum	Monocot	0.157262	36.9848	chloroplast	NC_027743.1/KR919606.1	78	139	38
Cymbidium faberi	Monocot	0.157192	36.8537	chloroplast	NC_028524.1/KT722982.1	79	141	38
Cymbidium goeringii	Monocot	0.155447	36.7675	chloroplast	NC_053268.1/MT800927.1	78	135	37
Cymbidium hookerianum	Monocot	0.150217	37.095	chloroplast	NC_029711.1/KU179435.1	78	130	38
Cymbidium kanran	Monocot	0.149945	37.1176	chloroplast	NC_029712.1/KU179436.1	75	130	38
Cymbidium lancifolium	Monocot	0.150198	37.1137	chloroplast	NC_057987.1/MT747170.1	78	130	38
Cymbidium longibracteatum	Monocot	0.155447	36.7656	chloroplast	NC_050990.1/MT576628.1	73	119	38
Cymbidium lowianum	Monocot	0.14985	37.0277	chloroplast	NC_029713.1/KU179437.1	75	130	38
Cymbidium macrorhizon	Monocot	0.156317	36.7414	chloroplast	NC_050830.1/MT576627.1	73	119	38
Cymbidium mastersii	Monocot	0.155548	37.0342	chloroplast	NC_021430.1/	78	139	38
Cymbidium sinense	Monocot	0.150149	37.0952	chloroplast	NC_045406.1/MN532117.1	79	130	38
Cymbidium sinense x Cymbidium goeringii	Monocot	0.154741	36.8254	chloroplast	NC_050865.1/MT675524.1	75	120	37
Cymbidium tracyanum x Cymbidium faberi	Monocot	0.084524	36.9859	chloroplast	NC_030169.1/KX013545.1	76	109	27
Cymbomonas tetramitiformis	Algae	0.139708	38.4624	chloroplast	NC_042144.1/MH488954.1	90	128	31
Cymbopogon citratus	Monocot	0.139715	38.4626	chloroplast	NC_035040.1/KY596169.1	83	129	38
Cymbopogon flexuosus	Monocot	0.16084	37.7555	chloroplast	NC_029460.1/KT220734.1	87	132	37
Cynanchum auriculatum	Eudicot	0.161241	37.7677	chloroplast	NC_029459.1/KT220733.1	87	132	37
Cynanchum wilfordii	Eudicot	0.152548	37.7108	chloroplast	NC_028005.1/KP842706.1	87	136	37
Cynara baetica	Eudicot	0.15255	37.7083	chloroplast	NC_028006.1/KP842707.1	87	136	37
Cynara cornigera	Eudicot	0.152585	37.7049	chloroplast	NC_027113.1/KP299292.1	87	135	36
Cynara humilis	Eudicot	0.134297	38.3754	chloroplast	NC_034680.1/KY024482.1	83	136	38
Cynodon dactylon	Monocot	0.134799	38.2577	chloroplast	NC_036713.1/KY432806.1	83	129	38
Cynosurus cristatus	Monocot	0.187401	33.1338	chloroplast	NC_051510.1/MT937178.1	87	136	41
Cyperus aromaticus	Monocot	0.186255	33.19	chloroplast	NC_058698.1/MW542207.1	93	141	40
Cyperus exaltatus	Monocot	0.185697	33.1648	chloroplast	NC_054301.1/MW123056.1	89	135	38
Cyperus iria	Monocot	0.186119	33.1949	chloroplast	NC_050170.1/MT473237.1	84	132	40
Cyperus rotundus	Monocot	0.175122	34.3629	chloroplast	NC_045400.1/MN602053.1	87	133	38
Cypripedium calceolus	Monocot	0.178131	33.8919	chloroplast	NC_026772.1/KJ501998.1	87	134	39
Cypripedium formosanum	Monocot	0.15705	37.8217	chloroplast	NC_024421.1/KF925434.1	83	132	38
Cypripedium macranthos	Monocot	0.212668	28.2125	chloroplast	NC_053551.1/MT937100.1	86	133	38
Cypripedium subtropicum	Monocot	0.197815	30.4669	chloroplast	NC_053552.1/MT937101.1	87	133	38
Cypripedium tibeticum	Monocot	0.151684	42.3308	chloroplast	NC_028542.1/KT599100.1	89	130	33
Cyrtomium devexiscapulae	Pteridophyte	0.151628	42.3286	chloroplast	NC_028705.1/KP189363.1	88	130	34
Cyrtomium falcatum	Pteridophyte	0.151699	42.3193	chloroplast	NC_037510.1/MG913607.1	87	130	35
Cyrtomium fortunei	Pteridophyte	0.154416	37.963	chloroplast	NC_057263.1/MN823695.1	85	130	37
Cystopteris chinensis	Pteridophyte	0.0194	29.8866	chloroplast	NC_031150.1/KT335971.1	15	26	35
Cytinus hypocistis	Eudicot	0.133811	37.2316	chloroplast	NC_034942.1/LC177621.1	82	119	33
Dacrycarpus imbricatus	Gymnosperm	0.131671	37.2481	chloroplast	NC_045880.1/MH979331.1	82	119	33
Dacrydium elatum	Gymnosperm	0.162281	36.2033	chloroplast	NC_030555.1/KX180062.1	83	130	37
Dactyladenia bellayana	Eudicot	0.16211	36.197	chloroplast	NC_030556.1/KX180063.1	83	130	37
Dactyladenia buchneri	Eudicot	0.162288	36.1992	chloroplast	NC_030557.1/KX180064.1	83	130	37
Dactyladenia floretii	Eudicot	0.134889	38.3997	chloroplast	NC_036714.1/KY432807.1	85	133	40
Dactyloctenium aegyptium	Monocot	0.13505	38.388	chloroplast	NC_042838.1/MK590085.1	81	127	38
Dactyloctenium radulans	Monocot	0.154108	36.9903	chloroplast	NC_044644.1/MK984209.1	87	134	38
Dactylorhiza majalis	Monocot	0.155328	36.9393	chloroplast	NC_056192.1/MN824430.1	87	134	38
Dactylorhiza viridis	Monocot	0.153217	34.7905	chloroplast	NC_057443.1/MN966622.1	83	129	37
Dahlstedtia araripensis	Eudicot	0.156246	36.1014	chloroplast	NC_049048.1/MN936021.1	84	129	37
Dalbergia armata	Eudicot	0.156544	35.9413	chloroplast	NC_058538.1/MT644134.1	83	128	37
Dalbergia cearensis	Eudicot	0.155745	36.1495	chloroplast	NC_049047.1/MN936020.1	83	128	37
Dalbergia chlorocarpa	Eudicot	0.156385	36.0514	chloroplast	NC_044117.1/MK599253.2	85	129	36
Dalbergia cultrata	Eudicot	0.156105	36.0667	chloroplast	NC_049044.1/MN936017.1	84	129	37
Dalbergia frutescens	Eudicot	0.156073	36.0876	chloroplast	NC_036961.1/MF926268.1	86	131	36
Dalbergia hainanensis	Eudicot	0.155829	36.1935	chloroplast	NC_058536.1/MT644129.1	83	128	37
Dalbergia martinii	Eudicot	0.15533	36.0471	chloroplast	NC_058537.1/MT644130.1	82	127	37
Dalbergia obovata	Eudicot	0.156049	36.0932	chloroplast	NC_049008.1/MN202180.1	83	128	37
Dalbergia odorifera	Eudicot	0.155838	36.0817	chloroplast	NC_053827.1/MT009406.1	83	129	37
Dalbergia oliveri	Eudicot	0.155863	36.1035	chloroplast	NC_049043.1/MN936016.1	83	128	37
Dalbergia sissoo	Eudicot	0.15609	36.092	chloroplast	NC_049007.1/MN202179.1	83	128	37
Dalbergia tonkinensis	Eudicot	0.156088	36.1072	chloroplast	NC_049050.1/MN936023.1	84	129	37
Dalbergia vietnamensis	Eudicot	0.155823	36.1083	chloroplast	NC_049009.1/MN202183.1	83	128	38
Dalbergia yunnanensis	Eudicot	0.145892	34.4063	chloroplast	NC_051976.1/MN412588.1	90	138	40
Danaea sellowiana	Pteridophyte	0.159243	36.0185	chloroplast	NC_036744.1/MG599083.1	79	129	37
Daniellia pilosa	Eudicot	0.139169	38.6918	chloroplast	NC_030502.1/KU291495.1	83	131	40
Danthoniopsis dinteri	Monocot	0.171211	36.7348	chloroplast	NC_056317.1/MW246150.1	87	134	38
Daphne acutiloba	Eudicot	0.170916	36.7321	chloroplast	NC_057149.1/MW245833.1	92	135	37
Daphne depauperata	Eudicot	0.171084	36.7258	chloroplast	NC_056320.1/MW246154.1	88	134	38
Daphne feddei	Eudicot	0.132869	36.3222	chloroplast	NC_045891.1/MN563133.1	71	107	31
Daphne genkwa	Eudicot	0.171643	36.7519	chloroplast	NC_044085.1/MN080709.1	90	137	38
Daphne giraldii	Eudicot	0.171491	36.7092	chloroplast	NC_035896.1/KY991380.1	89	139	38
Daphne kiusiana	Eudicot	0.170553	36.7487	chloroplast	NC_057148.1/MW245832.1	91	134	37
Daphne retusa	Eudicot	0.169944	36.7509	chloroplast	NC_042950.1/MK455800.1	90	137	38
Daphne tangutica	Eudicot	0.160137	37.8944	chloroplast	NC_037883.1/MH191390.1	88	133	37
Daphniphyllum oldhamii	Eudicot	0.152931	37.2338	chloroplast	NC_036423.1/MF683841.1	84	130	37
Dasiphora fruticosa	Eudicot	0.17097	27.375	chloroplast	NC_035280.1/MF101436.1	201	234	28
Dasya naccarioides	Algae	0.170203	28.0929	chloroplast	NC_035287.1/MF101443.1	204	238	29
Dasyclonium flaccidum	Algae	0.152742	38.2318	chloroplast	NC_058334.1/MT473754.1	86	131	35
Datura stramonium	Eudicot	0.155911	37.6555	chloroplast	Pltd:NC_008325.1/CM004358.1	85	138	43
Daucus carota	Eudicot	0.152479	41.2332	chloroplast	NC_044688.1/MK705750.1	89	131	34
Davallia solida	Pteridophyte	0.169085	38.0383	chloroplast	NC_031376.1/KX021372.1	82	129	38
Davidia involucrata	Eudicot	0.160283	36.1336	chloroplast	NC_041413.1/MH196364.1	83	130	37
Debregeasia orientalis	Eudicot	0.158683	38.4729	chloroplast	NC_035941.1/KY200671.1	85	132	37
Decaisnea insignis	Eudicot	0.15154	35.2541	chloroplast	NC_057444.1/MN966623.1	83	129	37
Decorsea schlechteri	Eudicot	0.153926	38.295	chloroplast	NC_051554.1/MT457851.1	86	131	37
Delphinium brunonianum	Eudicot	0.157339	38.0783	chloroplast	NC_049872.1/MN556604.1	80	128	36
Delphinium grandiflorum	Eudicot	0.154484	38.1263	chloroplast	NC_047293.1/MN648402.1	83	129	37
Delphinium maackianum	Eudicot	0.154053	38.2602	chloroplast	NC_056321.1/MW246156.1	83	130	37
Delphinium yunnanense	Eudicot	0.154936	36.4086	chloroplast	NC_049630.1/MK637706.1	87	132	37
Delpinophytum patagonicum	Eudicot	0.152112	37.5362	chloroplast	NC_038077.1/LC348858.1	72	131	38
Dendrobium aduncum	Eudicot	0.151524	37.6006	chloroplast	NC_035322.1/LC192953.1	72	132	38
Dendrobium aphyllum	Eudicot	0.15183	37.6019	chloroplast	NC_035323.1/LC192954.1	72	132	38
Dendrobium brymerianum	Eudicot	0.152185	37.457	chloroplast	Pltd:NC_037361.1/	77	130	36
Dendrobium catenatum	Eudicot	0.15179	37.5631	chloroplast	NC_035336.1/LC193514.1	72	132	38
Dendrobium chrysanthum	Eudicot	0.154155	37.5226	chloroplast	NC_045945.1/MN915015.1	84	130	38
Dendrobium chrysocrepis	Eudicot	0.153953	37.6037	chloroplast	NC_028549.1/KT633996.1	63	116	38
Dendrobium chrysotoxum	Eudicot	0.151717	37.5746	chloroplast	NC_035331.1/LC193509.1	72	132	38
Dendrobium crepidatum	Eudicot	0.151565	37.6261	chloroplast	NC_035324.1/LC192955.1	72	132	38
Dendrobium denneanum	Eudicot	0.160007	37.1034	chloroplast	NC_054181.1/MW007719.1	76	130	38
Dendrobium densiflorum	Eudicot	0.151945	37.5471	chloroplast	NC_035325.1/LC192956.1	72	132	38
Dendrobium devonianum	Eudicot	0.152026	37.5021	chloroplast	NC_035340.1/LC193519.1	72	132	38
Dendrobium ellipsophyllum	Eudicot	0.151294	37.6763	chloroplast	NC_035343.1/LC193522.1	72	132	38
Dendrobium exile	Eudicot	0.15189	37.4949	chloroplast	NC_035326.1/LC192957.1	72	132	38
Dendrobium falconeri	Eudicot	0.152108	37.5141	chloroplast	NC_035344.1/LC193523.1	72	132	38
Dendrobium fanjingshanense	Eudicot	0.151673	37.598	chloroplast	NC_035342.1/LC193521.1	72	132	38
Dendrobium fimbriatum	Eudicot	0.153713	37.4646	chloroplast	NC_058618.1/MZ424316.1	75	120	37
Dendrobium flexicaule	Eudicot	0.151829	37.5745	chloroplast	NC_035327.1/LC192958.1	72	132	38
Dendrobium gratiosissimum	Eudicot	0.15185	37.5561	chloroplast	NC_035335.1/LC193513.1	72	132	38
Dendrobium henryi	Eudicot	0.151939	37.5624	chloroplast	NC_035328.1/LC192959.1	72	132	38
Dendrobium hercoglossum	Eudicot	0.153188	37.4879	chloroplast	NC_028430.1/KT630834.1	76	129	38
Dendrobium huoshanense	Eudicot	0.151717	37.6009	chloroplast	NC_035337.1/LC193515.1	72	132	38
Dendrobium jenkinsii	Eudicot	0.152493	37.3775	chloroplast	NC_036355.1/LC317044.1	68	120	39
Dendrobium loddigesii	Eudicot	0.151812	37.5636	chloroplast	NC_035338.1/LC193516.1	72	132	38
Dendrobium lohohense	Eudicot	0.148778	37.5452	chloroplast	NC_035154.1/AB893950.1	73	129	39
Dendrobium moniliforme	Eudicot	0.15366	37.4977	chloroplast	NC_029456.1/KT591465.1	77	130	38
Dendrobium nobile	Eudicot	0.150073	37.667	chloroplast	NC_035334.1/LC193512.1	72	131	38
Dendrobium parciflorum	Eudicot	0.151689	37.5789	chloroplast	NC_035339.1/LC193518.1	72	132	38
Dendrobium parishii	Eudicot	0.153038	37.4835	chloroplast	NC_029705.1/KT695604.1	76	129	38
Dendrobium pendulum	Eudicot	0.150767	37.5805	chloroplast	NC_035321.1/LC192810.1	72	132	38
Dendrobium primulinum	Eudicot	0.149114	37.4432	chloroplast	NC_045854.1/MN915016.1	80	125	37
Dendrobium pseudotenellum	Eudicot	0.151104	37.3054	chloroplast	NC_035332.1/LC193510.1	72	132	38
Dendrobium salaccense	Eudicot	0.15199	37.4696	chloroplast	NC_038079.1/LC348864.1	72	131	38
Dendrobium scoriarum	Eudicot	0.152178	37.4798	chloroplast	NC_038078.1/LC348860.1	72	131	38
Dendrobium shixingense	Eudicot	0.151829	37.5818	chloroplast	NC_035333.1/LC193511.1	72	132	38
Dendrobium spatella	Eudicot	0.153059	37.6182	chloroplast	NC_027691.1/KR673323.1	77	130	38
Dendrobium strongylanthum	Eudicot	0.151686	37.5466	chloroplast	NC_047439.1/MN413199.1	77	125	39
Dendrobium thyrsiflorum	Eudicot	0.15225	37.47	chloroplast	NC_038075.1/LC348720.1	72	131	38
Dendrobium tosaense	Eudicot	0.160052	37.1442	chloroplast	NC_052727.1/MT798588.1	78	129	38
Dendrobium wangliangii	Eudicot	0.151788	37.6005	chloroplast	NC_035329.1/LC192961.1	71	131	38
Dendrobium wardianum	Eudicot	0.159366	37.2482	chloroplast	NC_045856.1/MN913340.1	86	132	38
Dendrobium wattii	Eudicot	0.15208	37.5125	chloroplast	NC_035330.1/LC193508.1	72	132	38
Dendrobium wilsonii	Eudicot	0.152052	37.5102	chloroplast	NC_035341.1/LC193520.1	72	132	38
Dendrobium xichouense	Eudicot	0.139523	38.9176	chloroplast	NC_050762.1/MK679785.1	82	128	38
Dendrocalamus bambusoides	Monocot	0.139423	38.9096	chloroplast	NC_050747.1/MK679769.1	82	127	37
Dendrocalamus barbatus	Monocot	0.139465	38.9302	chloroplast	NC_050750.1/MK679772.1	82	128	38
Dendrocalamus birmanicus	Monocot	0.139422	38.9149	chloroplast	NC_050763.1/MK679786.1	82	128	38
Dendrocalamus brandisii	Monocot	0.139439	38.9231	chloroplast	NC_050764.1/MK679787.1	82	128	38
Dendrocalamus fugongensis	Monocot	0.13944	38.9221	chloroplast	NC_050752.1/MK679774.1	82	128	38
Dendrocalamus giganteus	Monocot	0.139395	38.9117	chloroplast	NC_050746.1/MK679767.1	82	128	38
Dendrocalamus hamiltonii	Monocot	0.139482	38.9183	chloroplast	NC_050766.1/MK679789.1	82	128	38
Dendrocalamus membranaceus	Monocot	0.139451	38.9119	chloroplast	NC_050755.1/MK679777.1	82	128	38
Dendrocalamus minor	Monocot	0.139458	38.9149	chloroplast	NC_050759.1/MK679782.1	82	128	38
Dendrocalamus ovatus	Monocot	0.139502	38.9156	chloroplast	NC_050753.1/MK679775.1	82	128	38
Dendrocalamus pachystachyus	Monocot	0.139455	38.9136	chloroplast	NC_050758.1/MK679781.1	82	128	38
Dendrocalamus pulverulentus	Monocot	0.139511	38.9037	chloroplast	NC_050757.1/MK679780.1	82	128	38
Dendrocalamus sapidus	Monocot	0.139458	38.9278	chloroplast	NC_050748.1/MK679770.1	82	128	38
Dendrocalamus semiscandens	Monocot	0.139436	38.9196	chloroplast	NC_050760.1/MK679783.1	82	128	38
Dendrocalamus sikkimensis	Monocot	0.139441	38.9161	chloroplast	NC_045941.1/MK962316.1	88	136	40
Dendrocalamus sinicus	Monocot	0.139404	38.9228	chloroplast	NC_050776.1/MK679802.1	82	128	38
Dendrocalamus strictus	Monocot	0.139432	38.9215	chloroplast	NC_050761.1/MK679784.1	82	128	38
Dendrocalamus yunnanicus	Monocot	0.150186	35.0339	chloroplast	NC_057445.1/MN966624.1	83	130	37
Dendrolobium lanceolatum	Eudicot	0.156687	37.9578	chloroplast	NC_026546.1/KP271241.1	87	133	37
Dendropanax dentiger	Eudicot	0.156366	37.9872	chloroplast	NC_027607.1/KR136270.1	87	132	37
Dendropanax morbifer	Eudicot	0.156403	37.991	chloroplast	NC_053618.1/MT909827.1	86	131	37
Dendropanax oligodontus	Eudicot	0.115721	36.9708	chloroplast	NC_045107.1/MN175255.1	67	107	30
Dendrophthoe pentandra	Eudicot	0.150556	37.4625	chloroplast	NC_036833.1/KY434195.1	88	134	37
Dendrosenecio battiscombei	Eudicot	0.150551	37.4604	chloroplast	NC_037960.1/MG560051.1	89	134	37
Dendrosenecio brassiciformis	Eudicot	0.150606	37.452	chloroplast	NC_037956.1/MG560044.1	89	134	37
Dendrosenecio cheranganiensis	Eudicot	0.150551	37.4677	chloroplast	NC_058824.1/MN250325.1	88	131	35
Dendrosenecio johnstonii	Eudicot	0.150548	37.4704	chloroplast	NC_036832.1/KY434194.1	89	134	37
Dendrosenecio keniensis	Eudicot	0.150555	37.4614	chloroplast	NC_036831.1/KY434193.1	89	134	37
Dendrosenecio keniodendron	Eudicot	0.150593	37.4519	chloroplast	NC_037957.1/MG560045.1	89	134	37
Dendrosenecio kilimanjari	Eudicot	0.150587	37.4508	chloroplast	NC_037958.1/MG560049.1	89	134	37
Dendrosenecio meruensis	Eudicot	0.152199	37.6376	chloroplast	NC_051923.1/MK371014.1	87	130	36
Dendroseris berteroana	Eudicot	0.152263	37.6454	chloroplast	NC_051922.1/MK371011.1	87	130	36
Dendroseris litoralis	Eudicot	0.152263	37.6454	chloroplast	NC_051924.1/MT157217.1	87	130	37
Dendroseris macrantha	Eudicot	0.152261	37.6459	chloroplast	NC_051925.1/MT157218.1	87	131	37
Dendroseris marginata	Eudicot	0.152327	37.6276	chloroplast	NC_051921.1/MK371008.1	87	130	36
Dendroseris micrantha	Eudicot	0.15229	37.6459	chloroplast	NC_051926.1/MT157219.1	87	130	37
Dendroseris pinnata	Eudicot	0.152348	37.6342	chloroplast	NC_051920.1/MK371005.1	87	130	36
Dendroseris pruinata	Eudicot	0.15738	37.0695	chloroplast	NC_046862.1/MN542400.1	84	130	37
Dendrosicyos socotranus	Eudicot	0.140666	37.8307	chloroplast	NC_039391.1/MF592987.1	72	118	37
Dendrotrophe varians	Eudicot	0.151011	43.9008	chloroplast	NC_035844.1/KY427338.1	88	132	35
Deparia lancea	Pteridophyte	0.151126	44.009	chloroplast	NC_035845.1/KY427339.1	88	132	35
Deparia pycnosora	Pteridophyte	0.150939	43.7846	chloroplast	NC_035846.1/KY427340.1	88	132	35
Deparia viridifrons	Pteridophyte	0.115765	29.6532	chloroplast	NC_031367.1/KX808497.1	97	127	26
Derbesia sp	Algae	0.153846	34.7178	chloroplast	NC_057446.1/MN966625.1	83	130	37
Derris harrowiana	Eudicot	0.153205	36.4734	chloroplast	NC_049625.1/MK637701.1	87	132	37
Descurainia erodiifolia	Eudicot	0.154003	36.4779	chloroplast	NC_049631.1/MK637707.1	87	132	37
Descurainia sophia	Eudicot	0.156817	37.5922	chloroplast	NC_044843.1/MN380704.1	85	132	38
Deutzia compacta	Eudicot	0.157283	37.5896	chloroplast	NC_057286.1/MN872800.1	85	132	38
Deutzia glabrata	Eudicot	0.163481	35.713	chloroplast	NC_041102.1/MH933861.1	84	134	36
Deutzianthus tonkinensis	Eudicot	0.156842	38.505	chloroplast	NC_045193.1/MK033544.1	82	129	38
Dianthus caryophyllus	Eudicot	0.14957	36.3108	chloroplast	NC_053731.1/MT712072.1	84	126	34
Dianthus chinensis	Eudicot	0.149596	36.3278	chloroplast	NC_050834.1/MT001881.1	84	126	34
Dianthus longicalyx	Eudicot	0.154045	37.1093	chloroplast	NC_054283.1/MW147595.1	87	132	37
Dianyuea turbinata	Eudicot	0.172644	36.7954	chloroplast	NC_058916.1/MW566785.1	90	138	38
Dichaetaria wightii	Monocot	0.140122	38.6513	chloroplast	NC_030623.1/KU291496.1	83	131	40
Dichanthelium acuminatum	Monocot	0.140063	38.649	chloroplast	NC_050403.1/MN983108.1	85	133	40
Dichanthelium ravenelii	Monocot	0.136805	38.6258	chloroplast	NC_042145.1/MH488955.1	88	129	31
Dichanthium annulatum	Monocot	0.138271	38.5063	chloroplast	NC_035018.1/KY596128.1	83	129	38
Dichanthium sericeum	Monocot	0.154356	36.2351	chloroplast	NC_050793.1/MT845143.1	85	130	37
Dichasianthus subtilissimus	Monocot	0.153134	38.5283	chloroplast	NC_041478.1/MK569485.1	83	132	37
Dichocarpum fargesii	Eudicot	0.160682	36.4415	chloroplast	NC_045335.1/MN577869.1	85	131	37
Dichotomanthes tristaniicarpa	Eudicot	0.16124	35.9421	chloroplast	NC_035346.1/KX852439.2	83	130	37
Dichrostachys cinerea	Eudicot	0.169201	30.0246	chloroplast	NC_025546.1/KM462885.1	87	128	35
Dicloster acuatus	Algae	0.153121	38.0131	chloroplast	NC_058335.1/MT473755.1	87	133	36
Dictyocha speculum	Protist	0.168768	28.2619	chloroplast	NC_035297.1/MF101455.1	201	235	29
Dictyomenia sonderi	Algae	0.126099	31.1898	chloroplast	KY433579.1	139	172	27
Dictyopteris divaricata	Protist	0.117972	31.61	chloroplast	NC_024083.1/KC509523.1	130	169	30
Didymosphenia geminata	Protist	0.163699	36.3881	chloroplast	NC_027272.1/KR262889.1	86	131	37
Dieffenbachia seguine	Monocot	0.174848	29.7756	chloroplast	NC_035298.1/MF101465.1	207	241	29
Digenea simplex	Algae	0.161923	36.2308	chloroplast	NC_053302.1/MT525866.1	81	128	38
Dilkea retusa	Eudicot	0.159266	36.6174	chloroplast	NC_042740.1/MH708162.1	83	133	37
Dillenia indica	Eudicot	0.154162	35.898	chloroplast	NC_050794.1/MT845145.1	85	130	37
Dilophia salsa	Eudicot	0.140629	38.3939	chloroplast	NC_035020.1/KY596130.1	83	129	38
Dimeria ornithopoda	Monocot	0.160833	37.7858	chloroplast	NC_037447.1/MG214255.1	87	132	37
Dimocarpus longan	Eudicot	0.15324	36.5035	chloroplast	NC_049634.1/MK637710.1	87	132	37
Dimorphocarpa wislizeni	Eudicot	0.117589	38.3862	chloroplast	NC_035417.1/KY679201.1	67	102	30
Dionaea muscipula	Eudicot	0.161815	40.11	chloroplast	NC_027512.1/LC049070.1	87	135	39
Dioon spinulosum	Gymnosperm	0.152552	37.0759	chloroplast	NC_039834.1/MG805602.1	84	130	38
Dioscorea abyssinica	Monocot	0.153161	37.0225	chloroplast	NC_039707.1/MG267382.1	86	124	38
Dioscorea alata	Monocot	0.153337	37.0419	chloroplast	NC_039807.1/MG267381.1	86	124	38
Dioscorea aspersa	Monocot	0.152155	37.145	chloroplast	NC_039850.1/MG805603.1	84	130	38
Dioscorea baya	Monocot	0.153075	37.0243	chloroplast	NC_039708.1/MG267383.1	86	124	38
Dioscorea bulbifera	Monocot	0.151908	37.1541	chloroplast	NC_039835.1/MG805605.1	84	130	38
Dioscorea burkilliana	Monocot	0.152367	37.0914	chloroplast	NC_039836.1/MG805606.1	84	130	38
Dioscorea cayenensis	Monocot	0.15387	37.169	chloroplast	NC_037717.1/KY996495.1	87	125	30
Dioscorea collettii	Monocot	0.152475	37.0041	chloroplast	NC_039691.1/MG805607.1	84	130	38
Dioscorea dumetorum	Monocot	0.152609	37.1518	chloroplast	NC_009601.1/EF380353.1	84	130	38
Dioscorea elephantipes	Monocot	0.153437	37.0654	chloroplast	NC_052854.1/MT818507.1	85	131	37
Dioscorea esculenta	Monocot	0.153946	37.2085	chloroplast	NC_039808.1/MG267384.1	86	124	38
Dioscorea futschauensis	Monocot	0.152287	37.1391	chloroplast	NC_039851.1/MG805608.1	84	130	38
Dioscorea hirtiflora	Monocot	0.153293	37.0128	chloroplast	NC_057066.1/MT920319.1	86	132	38
Dioscorea japonica	Monocot	0.153255	37.0193	chloroplast	NC_057065.1/MT906794.1	85	123	30
Dioscorea nipponica	Monocot	0.153221	37.0139	chloroplast	NC_057257.1/MW413808.1	84	127	37
Dioscorea persimilis	Monocot	0.152963	37.0429	chloroplast	NC_037716.1/KY996494.1	86	124	30
Dioscorea polystachya	Monocot	0.152466	37.0889	chloroplast	NC_039837.1/MG805609.1	84	130	38
Dioscorea praehensilis	Monocot	0.152539	37.0502	chloroplast	NC_039852.1/MG805610.1	84	130	38
Dioscorea preussii	Monocot	0.152172	37.0896	chloroplast	NC_039853.1/MG805611.1	83	129	38
Dioscorea quartiniana	Monocot	0.153945	37.1958	chloroplast	NC_057067.1/MT936876.1	84	130	38
Dioscorea quinquelobata	Monocot	0.152549	37.0701	chloroplast	NC_039854.1/MG805612.1	84	130	38
Dioscorea sagittifolia	Monocot	0.152445	37.155	chloroplast	NC_039838.1/MG805613.1	84	130	38
Dioscorea sansibarensis	Monocot	0.152382	37.0103	chloroplast	NC_039855.1/MG805614.1	83	129	38
Dioscorea schimperiana	Monocot	0.152264	37.1302	chloroplast	NC_039856.1/MG805615.1	84	130	38
Dioscorea togoensis	Monocot	0.15397	37.2189	chloroplast	NC_027090.1/KP899622.1	86	132	38
Dioscorea zingiberensis	Monocot	0.157745	37.3831	chloroplast	NC_033502.1/KX426216.1	85	131	37
Diospyros blancoi	Eudicot	0.157689	37.4199	chloroplast	NC_039554.1/MF288576.1	86	132	37
Diospyros cathayensis	Eudicot	0.157643	37.3838	chloroplast	NC_046040.1/MN885893.1	86	131	37
Diospyros celebica	Eudicot	0.157593	37.383	chloroplast	NC_030784.1/KM504956.1	87	134	38
Diospyros glaucifolia	Eudicot	0.157999	37.3825	chloroplast	NC_042160.1/MH778100.1	85	131	37
Diospyros hainanensis	Eudicot	0.157784	37.3942	chloroplast	NC_030789.1/KT223565.1	87	134	38
Diospyros kaki	Eudicot	0.15759	37.3856	chloroplast	NC_030786.1/KM522849.1	87	134	38
Diospyros lotus	Eudicot	0.157946	37.4305	chloroplast	NC_042161.1/MH778101.1	84	131	37
Diospyros maclurei	Eudicot	0.157186	37.4111	chloroplast	NC_059001.1/MZ929416.1	84	131	37
Diospyros oleifera	Eudicot	0.157368	37.4161	chloroplast	NC_039556.1/MF288578.1	86	132	37
Diospyros rhombifolia	Eudicot	0.157761	37.4085	chloroplast	NC_039555.1/MF288577.1	85	132	37
Diospyros virginiana	Eudicot	0.155263	38.4651	chloroplast	NC_054183.1/MK733840.1	82	128	37
Dipelta elegans	Eudicot	0.15537	38.3845	chloroplast	NC_037955.1/MG738670.1	82	128	37
Dipelta floribunda	Eudicot	0.155359	38.3776	chloroplast	NC_042201.1/MK002702.1	82	128	37
Dipelta yunnanensis	Eudicot	0.15802	37.4579	chloroplast	NC_049157.1/MN275517.1	87	132	37
Dipentodon sinicus	Eudicot	0.066616	31.7401	chloroplast	NC_043877.1/MK922354.1	26	70	32
Diphylleia cymosa	Eudicot	0.156755	38.5079	chloroplast	NC_037901.1/MG593049.1	83	132	37
Diphylleia grayi	Eudicot	0.15737	38.4247	chloroplast	NC_037907.1/MG593057.1	83	132	37
Diphylleia sinensis	Eudicot	0.126558	29.8559	chloroplast	NC_046057.1/MN496311.1	83	129	38
Diphyscium foliosum	Bryophyte	0.151934	43.1016	chloroplast	NC_035847.1/KY427341.1	87	130	34
Diplaziopsis cavaleriana	Pteridophyte	0.151496	42.5925	chloroplast	NC_035848.1/KY427342.1	88	131	34
Diplaziopsis javanica	Pteridophyte	0.151601	42.6389	chloroplast	NC_035849.1/KY427343.1	88	132	35
Diplazium bellum	Pteridophyte	0.151114	43.9046	chloroplast	NC_035850.1/KY427344.1	88	132	35
Diplazium dilatatum	Pteridophyte	0.150179	43.1585	chloroplast	NC_035851.1/KY427345.1	88	132	35
Diplazium dushanense	Pteridophyte	0.150779	43.8489	chloroplast	NC_035852.1/KY427346.1	88	132	35
Diplazium striatum	Pteridophyte	0.12784	43.6256	chloroplast	NC_035853.1/KY427347.1	83	116	29
Diplazium unilobum	Pteridophyte	0.157522	37.7839	chloroplast	NC_029750.1/KP318983.1	87	133	37
Diplopanax stachyanthus	Eudicot	0.118309	33.8098	chloroplast	MT948954.1	86	130	36
Diplophyllum taxifolium	Bryophyte	0.151007	40.1637	chloroplast	NC_024158.1/KF225594.1	40	128	35
Diplopterygium glaucum	Pteridophyte	0.152124	37.3426	chloroplast	NC_034882.1/KX063907.1	85	131	36
Diplostephium azureum	Eudicot	0.151974	37.3893	chloroplast	NC_034853.1/KX063865.1	85	131	36
Diplostephium barclayanum	Eudicot	0.15207	37.3841	chloroplast	NC_034872.1/KX063894.1	85	131	36
Diplostephium cajamarquillense	Eudicot	0.15211	37.3749	chloroplast	NC_034856.1/KX063870.1	85	131	36
Diplostephium callilepis	Eudicot	0.152554	37.314	chloroplast	NC_034869.1/KX063889.1	85	131	36
Diplostephium cinereum	Eudicot	0.151665	37.3943	chloroplast	NC_034881.1/KX063905.1	85	131	36
Diplostephium empetrifolium	Eudicot	0.152461	37.3466	chloroplast	NC_034891.1/KX063925.1	85	130	35
Diplostephium ericoides	Eudicot	0.151982	37.3992	chloroplast	NC_034870.1/KX063892.1	85	131	36
Diplostephium espinosae	Eudicot	0.152091	37.3592	chloroplast	NC_034880.1/KX063903.1	85	131	36
Diplostephium foliosissimum	Eudicot	0.15226	37.325	chloroplast	NC_034883.1/KX063909.1	85	131	36
Diplostephium glandulosum	Eudicot	0.1514	37.4736	chloroplast	NC_034854.1/KX063866.1	85	130	35
Diplostephium gnidioides	Eudicot	0.152144	37.3692	chloroplast	NC_034867.1/KX063887.1	85	131	36
Diplostephium goodspeedii	Eudicot	0.152006	37.3939	chloroplast	NC_034901.1/KX063940.1	85	131	36
Diplostephium gynoxyoides	Eudicot	0.151662	37.4497	chloroplast	NC_034862.1/KX063877.1	85	130	35
Diplostephium haenkei	Eudicot	0.152292	37.3329	chloroplast	NC_034871.1/KX063893.1	85	131	36
Diplostephium hartwegii	Eudicot	0.151994	37.387	chloroplast	NC_034832.1/KX063880.1	85	131	36
Diplostephium hippophae	Eudicot	0.152197	37.3562	chloroplast	NC_034831.1/KX063944.1	85	131	36
Diplostephium jelskii	Eudicot	0.152142	37.3763	chloroplast	NC_034811.1/KX063860.1	85	131	36
Diplostephium juniperinum	Eudicot	0.152454	37.3398	chloroplast	NC_034813.1/KX063883.1	85	131	36
Diplostephium lechleri	Eudicot	0.152067	37.3743	chloroplast	NC_034816.1/KX063868.1	85	131	36
Diplostephium meyenii	Eudicot	0.152537	37.3188	chloroplast	NC_034824.1/KX063919.1	85	131	36
Diplostephium oblanceolatum	Eudicot	0.151895	37.412	chloroplast	NC_034830.1/KX063941.1	85	131	36
Diplostephium oxapampanum	Eudicot	0.151637	37.4295	chloroplast	NC_034815.1/KX063884.1	85	130	35
Diplostephium pulchrum	Eudicot	0.152236	37.346	chloroplast	NC_034810.1/KX063857.1	85	131	36
Diplostephium sagasteguii	Eudicot	0.152214	37.3514	chloroplast	NC_034828.1/KX063932.1	85	131	36
Diplostephium serratifolium	Eudicot	0.15206	37.3885	chloroplast	NC_034826.1/KX063924.1	85	131	36
Diplostephium spinulosum	Eudicot	0.152155	37.3849	chloroplast	NC_034823.1/KX063917.1	85	131	36
Dipodium roseum	Monocot	0.141209	36.9367	chloroplast	NC_046816.1/MN200386.1	73	124	38
Dipoma iberideum	Eudicot	0.153796	36.5094	chloroplast	NC_049626.1/MK637702.1	87	132	37
Dipsacus asper	Eudicot	0.16053	38.7921	chloroplast	NC_039748.1/MH074864.1	88	132	36
Dipsacus japonicus	Eudicot	0.160371	38.7838	chloroplast	NC_039668.1/MH074865.1	88	132	36
Dipterocarpus turbinatus	Eudicot	0.152279	37.3	chloroplast	NC_046842.1/MN444783.1	84	128	36
Dipterocladia arabiensis	Algae	0.173119	26.1999	chloroplast	NC_035257.1/MF101408.1	201	235	29
Dipteronia dyeriana	Eudicot	0.157071	37.9682	chloroplast	NC_031899.1/KT985457.1	87	137	40
Dipteronia sinensis	Eudicot	0.15708	37.782	chloroplast	NC_029338.1/KT878501.1	88	138	40
Dipterosiphonia australica	Algae	0.169341	28.83	chloroplast	NC_035288.1/MF101444.1	205	238	28
Dipterygium glaucum	Eudicot	0.158576	35.7526	chloroplast	NC_054213.1/MT041700.1	87	134	38
Diptychocarpus strictus	Eudicot	0.159987	36.9874	chloroplast	NC_049632.1/MK637708.1	83	130	37
Disanthus cercidifolius	Eudicot	0.158076	37.9412	chloroplast	NC_050371.1/MN527332.1	85	130	37
Discoplastis spathirhyncha	Protist	0.083936	29.2854	chloroplast	NC_039969.1/MH898670.1	61	96	29
Disporopsis fuscopicta	Monocot	0.155963	37.6846	chloroplast	NC_056913.1/MW248136.1	85	131	38
Disporum sessile	Monocot	0.159102	37.3565	chloroplast	NC_045518.1/MN332241.1	84	130	38
Distemonanthus benthamianus	Eudicot	0.157311	36.7374	chloroplast	NC_051954.1/MN604403.1	82	128	36
Dithyrea californica	Eudicot	0.154227	36.3198	chloroplast	NC_049624.1/MK637700.1	87	132	37
Docynia delavayi	Eudicot	0.159786	36.609	chloroplast	NC_045424.1/MN216025.1	85	130	37
Dodartia orientalis	Eudicot	0.154252	37.7149	chloroplast	NC_056337.1/MW238404.1	86	131	37
Dodonaea viscosa	Eudicot	0.159375	37.8604	chloroplast	NC_036099.1/MF155892.1	88	135	37
Dolichandra cynanchoides	Eudicot	0.15811	38.0944	chloroplast	NC_037460.1/MG831874.1	85	130	37
Dolichandrone spathacea	Eudicot	0.159156	37.9464	chloroplast	NC_054307.1/MW173028.1	90	134	36
Dolichos falciformis	Eudicot	0.153884	35.1953	chloroplast	NC_057447.1/MN966626.1	83	130	37
Doniophyton anomalum	Eudicot	0.150547	38.0326	chloroplast	NC_048450.1/MH298332.1	90	135	37
Dontostemon micranthus	Eudicot	0.154464	35.9948	chloroplast	NC_049628.1/MK637704.1	87	132	37
Douinia plicata	Bryophyte	0.118797	33.9167	chloroplast	MT898431.1	86	130	36
Draba aizoides	Eudicot	0.152795	36.5922	chloroplast	NC_049623.1/MK637699.1	86	131	37
Draba incana	Eudicot	0.153588	36.4814	chloroplast	NC_049627.1/MK637703.1	86	131	37
Draba nemorosa	Eudicot	0.153289	36.4716	chloroplast	NC_009272.1/AP009373.1	84	129	37
Draba oligosperma	Eudicot	0.153566	36.4775	chloroplast	NC_049629.1/MK637705.1	86	131	37
Draba oreades	Eudicot	0.153503	36.4807	chloroplast	NC_037760.1/KY947352.1	84	129	37
Draba verna	Eudicot	0.15205	36.3341	chloroplast	NC_049633.1/MK637709.1	86	131	37
Dracaena cambodiana	Monocot	0.156697	37.6057	chloroplast	NC_039776.1/MH293451.1	83	132	38
Dracaena cochinchinensis	Monocot	0.155182	37.5198	chloroplast	NC_039943.1/MF943127.1	85	132	38
Dracaena draco	Monocot	0.155422	37.6021	chloroplast	NC_048492.1/MN990038.1	85	132	38
Dracaena fragrans	Monocot	0.155183	37.5183	chloroplast	NC_054234.1/MW123093.1	85	131	38
Dracocephalum moldavica	Eudicot	0.149868	37.8286	chloroplast	NC_057509.1/MT457747.1	87	132	37
Dracocephalum palmatum	Eudicot	0.15051	37.8267	chloroplast	NC_031874.1/KU958581.1	87	125	29
Dracocephalum tanguticum	Eudicot	0.150954	37.7976	chloroplast	NC_057508.1/MT457746.1	88	133	37
Dregeochloa pumilla	Monocot	0.136746	38.3982	chloroplast	NC_035526.1/MF035979.1	83	129	38
Drepanocladus aduncus	Bryophyte	0.124256	28.9974	chloroplast	NC_049074.1/MT354756.1	82	126	36
Drepanostachyum falcatum	Bryophyte	0.139596	38.8822	chloroplast	NC_037167.1/MF460981.1	85	132	39
Drimys granadensis	Magnoliids	0.160604	38.7911	chloroplast	NC_008456.1/DQ887676.1	85	137	44
Drosera regia	Eudicot	0.13681	37.6296	chloroplast	NC_035415.1/KY679199.1	72	117	37
Drosera rotundifolia	Eudicot	0.192912	36.497	chloroplast	NC_029770.1/KU168830.1	90	145	40
Drymocallis saviczii	Eudicot	0.154487	37.2225	chloroplast	NC_050966.1/MT178809.1	84	130	37
Drynaria acuminata	Pteridophyte	0.151591	40.792	chloroplast	NC_054156.1/MW042681.1	82	126	36
Dryobalanops aromatica	Eudicot	0.152696	39.1562	chloroplast	NC_057187.1/MW373534.1	84	128	36
[truncated: 3,963 more rows]
